# Supplementary material for: Muscle Injuries Induce a Prostacyclin‐PPARγ/PGC1a‐FAO Spike That Boosts Regeneration
Source: Adv Sci (Weinh). 2023 May 4;10(21):2301519. doi: 10.1002/advs.202301519 (PMC10375192; doi:10.1002/advs.202301519)
Supplement: Supplementary file 2 — Supplemental Table 1 [file ADVS-10-2301519-s002.xlsx]

## Sheet: Normalised average intensity
Table 1. Normalised m/z average intensity of each ROI and time point. Non-log-transformed average intensity values, obtained from each m/z‘s peak area, were normalised using the RMS method.
m/z	A0h-1	A0h-2	A0h-3	Y0h-1	Y0h-2	Y0h-3	A0.5h-1	A0.5h-2	A0.5h-3	Y0.5h-1	Y0.5h-2	Y0.5h-3	A12h-1	A12h-2	A12h-3	Y12h-1	Y12h-2	Y12h-3	A36h-1	A36h-2	A36h-3	Y36h-1	Y36h-2	Y36h-3
132.077	470288	525447	495671	477527	497065	482747	484973	449515	487476	462550	454140	446315	473571	463263	615677	451879	462656	483590	498375	484619	475118	580351	495499	499856
132.078	664803	687420	642076	580294	594097	556216	721743	759971	678606	632862	639487	558502	906352	885250	1.50298e+06	1.32988e+06	1.22413e+06	1.11639e+06	507114	488893	490949	587876	564102	557682
137.024	1.91638e+06	2514137	2.54191e+06	1.85787e+06	1.74105e+06	1.7011e+06	1.50306e+06	1.44879e+06	1.65143e+06	984682	1.0343e+06	894767	675075	645873	1.01305e+06	792047	612243	1.04283e+06	1.04392e+06	946697	898256	1210101	971908	950705
137.024	9505249	13845714	13093301	8729722	7762049	7311725	7.58979e+06	8393702	7449943	4.88071e+06	5.33511e+06	3.68136e+06	14014342	9621894	15272557	8977591	8123063	7422109	2.6759e+06	2.82484e+06	2.76001e+06	2180871	2.58425e+06	2498123
137.025	1.06144e+06	1.28302e+06	1.22067e+06	1.06678e+06	1.06139e+06	1.04598e+06	1.00399e+06	1.00538e+06	1.03163e+06	902958	897042	799271	2.48728e+06	1.61031e+06	3.27125e+06	1.17145e+06	1.20094e+06	1.0226e+06	870601	923512	895619	977424	877062	865741
140.078	3.33228e+06	3.46064e+06	3.27679e+06	3.37137e+06	3.48563e+06	3415715	3.41733e+06	3.2509e+06	3390728	3.15708e+06	3.15654e+06	3.23033e+06	3.40852e+06	3367286	4517610	3.48801e+06	3323770	3465920	3611426	3.48689e+06	3.4484e+06	3.9104e+06	3.59744e+06	3585333
152.023	3.90642e+06	4077176	3937767	3.88532e+06	3.95256e+06	3876833	3.75355e+06	3.74291e+06	3.80157e+06	3.67577e+06	3.51399e+06	3.64778e+06	4267984	4.14556e+06	5.5036e+06	4.52948e+06	4363418	4275066	3.46646e+06	3419775	3.33572e+06	4.00996e+06	3.79528e+06	3857505
159.006	824525	1.01264e+06	954876	868993	850154	745643	975228	988994	985938	978937	990873	805419	1.46316e+06	1.57037e+06	2343092	1.72453e+06	1.24296e+06	1.86443e+06	638070	734383	638522	691885	626071	637451
170.034	3.18574e+06	3.42587e+06	3.26709e+06	3.24536e+06	3.27897e+06	3.13861e+06	3.36514e+06	3.33808e+06	3430070	3149541	3.1738e+06	3.18108e+06	4915192	4.90032e+06	6.1987e+06	6235068	5787411	4633884	3.10243e+06	3.1056e+06	2996763	3.49366e+06	3.24781e+06	3.29308e+06
170.098	3.5533e+06	3.65742e+06	3.52769e+06	3.53194e+06	3606301	3.56453e+06	3.73528e+06	3.4831e+06	3.63623e+06	3.27865e+06	3367600	3416933	3536698	3.52564e+06	4811928	3.51985e+06	3601115	3740539	3.77402e+06	3.62407e+06	3.65917e+06	4034876	3.72311e+06	3716585
174.982	503361	535846	520684	481992	506948	509016	496398	495009	498706	442408	483626	495697	664643	568937	842989	559937	497279	496263	532769	525039	503196	579387	526798	530971
176.01	3.02515e+06	3.27191e+06	3.00091e+06	3.03956e+06	3030748	2.96652e+06	3.13773e+06	3.02657e+06	3.06313e+06	2.86042e+06	2.90704e+06	2915345	6822816	5450571	8009900	4.86096e+06	4807630	4480886	3022124	3.03561e+06	2.86324e+06	3.34014e+06	2.90022e+06	3.00606e+06
176.01	3.02443e+06	3.26923e+06	3.00399e+06	3.03827e+06	3034158	2.96531e+06	3.13919e+06	3.01665e+06	3.06498e+06	2.85867e+06	2910584	2.91838e+06	6.81687e+06	5.44964e+06	7.99915e+06	4.86282e+06	4804277	4.48119e+06	3023787	3.03192e+06	2.85975e+06	3.34253e+06	2899989	3.0056e+06
177.018	5.79263e+06	6.70844e+06	6054878	6.24514e+06	6199055	4.20189e+06	7.8009e+06	8.1597e+06	7265776	8915096	9382369	7.24337e+06	30447644	23373544	35415828	20653780	19908670	18826138	3.18263e+06	4.0137e+06	3.58762e+06	4328267	3.60588e+06	4.08339e+06
184.075	6668224	6799920	7095339	6126717	6213771	6627239	7192072	7.53698e+06	7035854	7626951	6.80071e+06	6023223	15030044	12996854	16869752	11166527	11028340	10337004	6205070	6.41078e+06	6.18257e+06	6.03713e+06	6560475	7.05441e+06
184.075	6.06728e+06	6168305	6.48907e+06	5.49689e+06	5572146	5.98563e+06	6551204	6927417	6388399	7021226	6.25434e+06	5408375	14393106	12373639	16027791	10531988	10405662	9705151	5531252	5775680	5.52783e+06	5.31398e+06	5914229	6.38539e+06
184.076	6.05602e+06	6179775	6.48488e+06	5491775	5576047	5982219	6565393	6.95205e+06	6397550	7.03807e+06	6.2322e+06	5.42351e+06	14395530	12399586	16003527	10549570	10425832	9712770	5533103	5.7739e+06	5525383	5.3173e+06	5921021	6.38466e+06
185.079	2669784	2.75027e+06	2.66534e+06	2.69447e+06	2.73467e+06	2712418	2.67811e+06	2.6931e+06	2685978	2504294	2.493e+06	2.58107e+06	2.97791e+06	2.78726e+06	3.81778e+06	2.79659e+06	2721422	2.90159e+06	2.87262e+06	2.82437e+06	2829126	3123894	2.83715e+06	2.85094e+06
185.962	4560324	4915811	4.7772e+06	4152832	4.24808e+06	4168778	5.6347e+06	5.7708e+06	5.69102e+06	5282925	4.93088e+06	4.55586e+06	10232383	9900379	10164076	7.91745e+06	7336022	7116843	4.56876e+06	4.5889e+06	4.7081e+06	4.88581e+06	4748606	4.86885e+06
187.04	251176	262640	243660	247418	250883	245594	273635	268983	239297	232940	217130	253380	243753	251897	327353	239656	258494	259921	284422	275081	263754	298266	270854	273360
187.041	247164	264089	255493	246436	257996	255171	269327	237450	251699	224724	237769	236037	252946	239176	336994	246439	249387	277085	266101	270585	273123	284658	254408	265724
191.984	2566786	2.59949e+06	2.54222e+06	2.56107e+06	2.59641e+06	2.59835e+06	2.55971e+06	2.5504e+06	2.55591e+06	2340066	2.36624e+06	2.46198e+06	3.01334e+06	2771681	3873720	2.82633e+06	2744078	2680865	2.7967e+06	2.58338e+06	2.69704e+06	2.93666e+06	2703027	2749245
195.095	2.55099e+06	2.59993e+06	2509392	2893611	2.53995e+06	2549709	2.53988e+06	2474229	2.62211e+06	2.32096e+06	2.35279e+06	2.46595e+06	2.50952e+06	2.44706e+06	3352504	2.47157e+06	2.42249e+06	2.59558e+06	2.75856e+06	2.57367e+06	2.5788e+06	2.95658e+06	2.65588e+06	2.71762e+06
197.992	3.63269e+06	4014094	3.70486e+06	3.77559e+06	3822866	3.71822e+06	3.98441e+06	3.9422e+06	3823966	4286358	4.38435e+06	4.01316e+06	9509621	7.71317e+06	10094208	6412341	6483764	6.06759e+06	4125446	4254023	4.05937e+06	4095445	3.64433e+06	3.5704e+06
197.993	3.03797e+06	3.41836e+06	3.13134e+06	3.19438e+06	3.21693e+06	3109309	3.38178e+06	3.35597e+06	3.22568e+06	3.71127e+06	3.83257e+06	3.4644e+06	8907973	7.11276e+06	9280613	5.80097e+06	5.90421e+06	5468758	3.48619e+06	3663461	3448986	3401340	3.00431e+06	2.93744e+06
198.997	7805121	8952309	8146258	8420205	8466863	7947178	9167125	9175279	8495915	11341658	11673221	10029345	29438222	23139442	28973044	18561662	18602998	16708573	9296761	10102992	9651448	9052485	7.87521e+06	7801142
201.935	14586445	14988991	15215537	14772773	15838808	12668401	11857979	12141396	12710456	8946567	8209412	9966457	7.98135e+06	11324750	9182606	14464422	10840997	13180958	7.10944e+06	6754043	7.08938e+06	7889336	10646103	11531880
203.935	4.94859e+06	5146446	5268345	4.93626e+06	5196540	4.63466e+06	4.43911e+06	4.58328e+06	4.69052e+06	3.97404e+06	3.62018e+06	4008594	5969694	6253372	6.10181e+06	6.44169e+06	5.44679e+06	5395420	3.61639e+06	3.52145e+06	3.5069e+06	3.91142e+06	4.1395e+06	4.55006e+06
204.126	3365846	3525537	3.37726e+06	3.54145e+06	3701884	3.51533e+06	3.68124e+06	3.60037e+06	3.61334e+06	3.51017e+06	3.48333e+06	3.35424e+06	3.41404e+06	3349549	5.08414e+06	4222281	3878630	3.9226e+06	3121675	3.1458e+06	3.06017e+06	3.32501e+06	3.13202e+06	3.18677e+06
204.127	6.86959e+06	7.08682e+06	6.78585e+06	6.99698e+06	7.21637e+06	7014978	7.24931e+06	7.00099e+06	7233624	6723001	6663669	6.65848e+06	6899841	6796972	9558307	7.66677e+06	7.28048e+06	7506132	6.8473e+06	6771684	6633435	7248748	6834235	6928186
206.058	2.37803e+06	2.48784e+06	2.36849e+06	2406707	2.44989e+06	2.42639e+06	2338336	2429234	2.4206e+06	2.25282e+06	2249046	2.32862e+06	2936839	2735461	3.51203e+06	2.61733e+06	2613282	2.58169e+06	2.61344e+06	2502350	2503889	2.84908e+06	2.49078e+06	2.56942e+06
206.059	137099	152073	138396	141210	141365	138659	154258	146412	133495	116996	127472	135977	212286	180740	241819	142427	158302	147594	151578	137941	147485	163898	140926	152509
214.974	536734	657694	564957	497924	469044	404773	814552	936317	703867	1149524	1212530	930115	5.33371e+06	4215225	4.58602e+06	3.23148e+06	3.46551e+06	2.27464e+06	432275	548135	572383	298027	403875	389389
217.052	2.3443e+06	2380879	2.26506e+06	2352038	2.35812e+06	2.3486e+06	2.30619e+06	2251778	2.35728e+06	2097674	2.14085e+06	2218458	2.37555e+06	2.27655e+06	3.09303e+06	2313968	2225203	2335848	2.49723e+06	2.31995e+06	2429118	2.70205e+06	2.46706e+06	2463065
222.032	2.30272e+06	2.38372e+06	2.27818e+06	2.29929e+06	2.3113e+06	2.36363e+06	2.3738e+06	2360096	2.4266e+06	2.20036e+06	2163864	2.27977e+06	2.86887e+06	2.79914e+06	3395628	2.67255e+06	2.53078e+06	2611064	2.46633e+06	2.40406e+06	2.3377e+06	2.65822e+06	2.6738e+06	2.59492e+06
224.106	2937852	3.06812e+06	2926349	2.89234e+06	3.04197e+06	3.05792e+06	3.18382e+06	3.21058e+06	3.18632e+06	2.70245e+06	2.74653e+06	2.62237e+06	2.60816e+06	2.62053e+06	3.60473e+06	2.81181e+06	2.97784e+06	3091810	2.68288e+06	2.70455e+06	2.55944e+06	3042175	2.84764e+06	2.74594e+06
229.051	322545	408754	414639	324985	299029	282030	274876	272644	277110	224807	257819	207420	233330	244540	331972	271155	205997	262576	232224	227872	233257	244551	231449	230079
229.158	6406489	6757748	6.71477e+06	3.60497e+06	3.78593e+06	3.63934e+06	5.26246e+06	5.18028e+06	5.21871e+06	3688149	3504968	3393489	4187966	4.3857e+06	7269509	5.25385e+06	4.62752e+06	5.04374e+06	3396693	3.31345e+06	3.23595e+06	3682868	3607686	3.65754e+06
229.158	6407229	6.75753e+06	6.71505e+06	3.60249e+06	3.78687e+06	3.63988e+06	5.26522e+06	5177679	5.21883e+06	3.68614e+06	3.50479e+06	3.39512e+06	4.19192e+06	4.38639e+06	7.26904e+06	5256081	4628806	5.04283e+06	3399253	3.31544e+06	3.2379e+06	3682239	3607004	3.65878e+06
230.946	2051564	1.7892e+06	1.85494e+06	2.47735e+06	2519665	2.66635e+06	1.68747e+06	1.30319e+06	1.72459e+06	1224464	1.33581e+06	1.45168e+06	1.1053e+06	1.26959e+06	1.29635e+06	1.62575e+06	1.37322e+06	1.42312e+06	2175403	1.83314e+06	1.60716e+06	3406147	2.37859e+06	2.52901e+06
230.946	27512746	26584334	25527578	27898500	27107468	19542368	24143442	25264944	25071396	23651116	23543522	25345260	46440720	46994272	48460972	54848708	49857420	37196344	16847370	16669388	17361272	17518710	20749500	22900946
230.948	18844606	17779356	17027482	18930122	18143668	11270770	16068766	17063872	16890098	14628565	15458871	17043680	20683022	24974874	22653514	33939764	28498676	24888772	9393943	9465043	10385743	8568126	12545822	14121395
230.95	27486512	26566408	25511070	27911290	27090668	19543744	24132682	25207312	25058198	23647778	23544940	25367286	46430304	46988212	48479820	54895244	49893060	37194844	16814504	16688580	17346952	17511790	20750530	22872018
230.95	1.00828e+06	1035568	989442	1.00307e+06	968576	729236	932008	1.0273e+06	948818	1.38875e+06	1.00773e+06	1075657	7.26122e+06	5330800	7156383	4239690	4452648	2.02268e+06	609882	642512	658807	587450	761804	852417
240.124	2.12484e+06	2.20872e+06	2.10874e+06	2.08872e+06	2123337	2.15677e+06	2.19545e+06	2121419	2174092	1.94198e+06	1.99086e+06	2.00501e+06	2.23751e+06	2.1975e+06	2.95425e+06	2.20988e+06	2205821	2.2367e+06	2.32894e+06	2.18644e+06	2163829	2450966	2.24817e+06	2.22951e+06
240.236	2599316	2.7234e+06	2.5638e+06	2613669	2.68357e+06	2.63832e+06	2.56418e+06	2560105	2.61291e+06	2.35533e+06	2.57097e+06	2.56609e+06	2.57253e+06	2581781	3.48376e+06	2.59971e+06	2.62338e+06	2.61784e+06	2.81653e+06	2.75285e+06	2.73692e+06	3.08647e+06	2761728	2.78156e+06
241.132	6.32238e+06	6.739e+06	6487270	6.65474e+06	6737225	6.48802e+06	8088138	8439939	7.84192e+06	6266646	6397961	5.88927e+06	5876406	5.72228e+06	8.30157e+06	7.56237e+06	7633854	8021636	4574696	4484190	4.60133e+06	4.5645e+06	4446619	4564140
241.133	5826452	6.21318e+06	5995870	6144616	6.23219e+06	5.97651e+06	7594847	7.9181e+06	7.33283e+06	5803155	5.91572e+06	5.39002e+06	5.34542e+06	5219179	7.65152e+06	7059561	7146964	7.54518e+06	4036388	3966455	4.1019e+06	3.96891e+06	3.92033e+06	4.03551e+06
245.048	2.53921e+06	2931950	2.87804e+06	2.56856e+06	2.52737e+06	2.53367e+06	2422940	2.49097e+06	2.46002e+06	2111052	2.17354e+06	2.16593e+06	2.95375e+06	2.53131e+06	3.66428e+06	2.40607e+06	2.3886e+06	2.30028e+06	2.29211e+06	2.25158e+06	2.28053e+06	2.48322e+06	2.27618e+06	2.26093e+06
248.894	2.6498e+06	2.81611e+06	2.691e+06	3.00399e+06	2.7944e+06	2835550	2536726	2.47452e+06	2.56658e+06	2.44664e+06	2.51586e+06	2855242	2558320	2.52047e+06	3.32414e+06	2.45884e+06	2.44436e+06	2.62989e+06	3.20231e+06	2926038	2.80441e+06	3.09759e+06	3091339	2830007
256.301	609278	707874	611784	570319	562886	558291	551105	506602	535201	489788	512209	497500	545560	526174	684551	575759	549901	545703	618640	593115	582791	649611	581582	591250
256.303	212791	302699	237183	184225	171370	172040	165370	162378	162925	158211	150636	149548	244336	192427	256922	173941	260493	211640	171460	168485	165860	173923	159652	163754
256.304	162612	200987	171539	157288	157289	154761	157218	138338	156164	144774	132853	147265	241310	176191	263451	162094	215317	189783	164064	169762	157477	165575	155088	157018
257.047	2.72168e+06	3084932	3.10871e+06	2.6604e+06	2618129	2.53158e+06	2417963	2.46789e+06	2434546	2.02342e+06	2.08134e+06	2.00669e+06	2.52785e+06	2332070	3.25886e+06	2.23484e+06	2.19115e+06	2.23384e+06	2.2477e+06	2241032	2.1397e+06	2.34457e+06	2.2147e+06	2.17549e+06
263.117	123439	120976	118491	119248	126560	125664	128633	111401	122533	134720	121358	120539	275279	227653	308606	183387	216843	153455	127954	130534	123781	136506	119946	128468
265.07	119227	123654	116943	121423	133506	132333	111014	105751	121040	106423	116500	121448	124236	116483	163970	112111	117812	119104	129352	120056	126346	152539	126588	136499
265.073	1.94702e+06	2.024e+06	1.99217e+06	2235850	2.3351e+06	2.21425e+06	2014152	1.96065e+06	2.07758e+06	2.17627e+06	2.14694e+06	2.16995e+06	2.30209e+06	2.32026e+06	3176867	3002330	2.86472e+06	2813112	2.12629e+06	2054473	2.10824e+06	2.35303e+06	2.19811e+06	2257171
265.075	155417	149870	159783	158096	158333	153913	153210	138532	151918	186495	165036	161114	261491	241802	308992	295726	329801	226566	152918	154323	158567	170032	163255	166636
268.095	2.22634e+06	2.40071e+06	2.27023e+06	2.17698e+06	2.22966e+06	2.21569e+06	2.34298e+06	2.31674e+06	2.31412e+06	2167802	2.16701e+06	2.02309e+06	3.00235e+06	2.71554e+06	3.99109e+06	2.85888e+06	2.6545e+06	2.64644e+06	2182630	2.04725e+06	2.14329e+06	2.32021e+06	2.24847e+06	2.28629e+06
268.096	2.23192e+06	2.40546e+06	2275850	2.17465e+06	2.23745e+06	2.21504e+06	2.33589e+06	2.31664e+06	2321210	2170058	2.16538e+06	2.02972e+06	3.01634e+06	2726082	3.99665e+06	2858353	2640957	2.64631e+06	2196225	2.05245e+06	2.15134e+06	2.32644e+06	2.24891e+06	2.2813e+06
268.268	2367818	2470577	2.3515e+06	2.3764e+06	2.41961e+06	2396832	2.39345e+06	2.32217e+06	2423931	2.22509e+06	2.20288e+06	2302799	2.42279e+06	2.34331e+06	3.11983e+06	2.47942e+06	2.33739e+06	2.44804e+06	2.58865e+06	2.53364e+06	2.41724e+06	2786029	2.50287e+06	2.57202e+06
272.392	1.88356e+06	1.9452e+06	1.82027e+06	1.89606e+06	1.95955e+06	1.94104e+06	1.89226e+06	1.84608e+06	1925496	1.76474e+06	1815542	1.75268e+06	1.90899e+06	1.84468e+06	2.52202e+06	1883824	1.81252e+06	1.90508e+06	1.99721e+06	1.97794e+06	1999543	2.202e+06	2.05825e+06	2.04273e+06
273.03	524403	522026	513054	509897	505310	512446	482089	519745	522657	461721	462070	459008	545266	516596	657975	548205	533470	523542	569914	523611	533822	577418	545967	537682
273.042	5.23279e+06	6995379	7080225	4.64954e+06	4.07324e+06	3.66141e+06	3.96852e+06	4.09627e+06	3.93341e+06	2.36085e+06	2.71371e+06	2.01959e+06	3.10512e+06	3.02067e+06	4.10068e+06	3.17206e+06	2.15166e+06	3.30546e+06	1.7165e+06	1621136	1.67945e+06	1.16186e+06	1473651	1.4594e+06
273.043	14664629	20021720	20188336	13187155	11773471	11355365	11759233	12949457	10800323	8339194	8883681	6318266	30518370	21539816	32421490	14972144	13587014	11331765	4888370	5600966	5080442	3.52323e+06	4384592	4.56873e+06
273.043	13629515	18835994	18982574	12182396	10771629	10364138	10866150	11977772	9846607	7533916	8.06799e+06	5470406	29007176	20385256	30530814	14021143	12673776	10400295	4.03882e+06	4.74191e+06	4226355	2.59795e+06	3.54996e+06	3.66333e+06
273.05	1.31308e+06	1.4622e+06	1411161	1.28948e+06	1.29392e+06	1.31046e+06	1.18025e+06	1.28107e+06	1.25232e+06	1.06485e+06	1.1569e+06	1.14405e+06	1.90751e+06	1529085	2.3947e+06	1.27334e+06	1.25211e+06	1.21302e+06	1.23206e+06	1.24515e+06	1.19573e+06	1.33798e+06	1.18662e+06	1.22485e+06
273.051	318554	330260	317755	304269	306846	312123	279914	311352	309732	276962	289450	299334	324241	315768	423332	293814	295522	295823	325783	313921	306715	360729	323013	316842
273.053	313600	297387	297602	303729	300728	311849	280570	295617	316369	275190	282766	289275	320291	301855	411415	315664	282465	286811	338080	312798	300707	351936	312691	303753
274.039	1.08892e+06	1.09525e+06	1.08775e+06	1.08875e+06	1.10772e+06	1.07746e+06	1.13424e+06	1.03136e+06	1118118	1.02849e+06	955978	1.05305e+06	1.09371e+06	1093083	1444275	1.07106e+06	1.05936e+06	1.06877e+06	1.11462e+06	1119460	1.10541e+06	1.23902e+06	1138801	1.13429e+06
274.046	2231823	3.02098e+06	3.05208e+06	2.1107e+06	1.9588e+06	1.82038e+06	1.86257e+06	1.91764e+06	1.61459e+06	1.30711e+06	1.41064e+06	1.06087e+06	3.69807e+06	2.74744e+06	3.83085e+06	2.14729e+06	1914773	1.74839e+06	1.01278e+06	1.04217e+06	1.05424e+06	902209	987085	936925
274.05	280940	288173	301694	281304	273128	276156	255774	274594	295537	225444	239786	224380	307575	280663	401822	264640	261406	251549	265685	253855	259825	280147	261352	243427
275.048	211012	225730	229095	208281	202369	208933	197125	189025	176473	176535	177169	185652	223890	207396	283898	193087	208972	196081	186711	188683	186667	203422	193601	187059
275.049	202324	212127	207239	202262	198447	206201	191453	189509	189926	185343	160202	176169	241671	209809	298735	197401	203841	204354	191242	196598	194891	196177	201361	184430
279.086	1932698	1.96947e+06	1.92296e+06	1.9843e+06	1.97819e+06	1.98159e+06	1.9979e+06	1.91516e+06	1.92205e+06	1831797	1837444	1.85092e+06	2.18258e+06	2.18271e+06	2.81773e+06	2.43179e+06	2.39225e+06	2273511	2.01235e+06	1.92217e+06	1.9198e+06	2172540	1.99919e+06	2.08541e+06
284.335	175803	212510	175168	163058	162489	153598	150006	157305	159838	150530	161265	137958	178098	166826	227141	168562	165815	160505	162674	163788	157784	180979	169565	159864
284.336	2.36131e+06	2468678	2360834	2291718	2.31117e+06	2.29074e+06	2.2408e+06	2.16285e+06	2275969	2129134	2.19696e+06	2.12378e+06	2.32578e+06	2.27513e+06	3.14877e+06	2.2877e+06	2.27906e+06	2.27592e+06	2.43893e+06	2.41968e+06	2.31493e+06	2640114	2.43658e+06	2.41305e+06
284.336	156869	168139	151339	152302	153412	154097	144240	151283	157773	151079	146372	143994	187840	158066	233346	153947	147985	158991	159287	162380	158878	178594	170610	157284
289.119	2.18881e+06	2.34219e+06	2257294	2.18504e+06	2.13038e+06	2.14077e+06	2.16181e+06	2.26815e+06	2287087	2.03238e+06	2.059e+06	2.01953e+06	2.91027e+06	2.66684e+06	3.62251e+06	2.47101e+06	2.3997e+06	2.32379e+06	2.04277e+06	2.05552e+06	2.0395e+06	2.26813e+06	2.11207e+06	2165077
290.046	1.85965e+06	1938964	1.86217e+06	1.82818e+06	1.89793e+06	1.85772e+06	1.83871e+06	1803590	1807361	1.7104e+06	1.66106e+06	1.7367e+06	1.97457e+06	1.8178e+06	2.47477e+06	1.88088e+06	1.82392e+06	1.86078e+06	1.92539e+06	1.91794e+06	1.86178e+06	2.04518e+06	1.92991e+06	1.90478e+06
295.025	1.78677e+06	1.9432e+06	1.84612e+06	1.83401e+06	1.88729e+06	1.86763e+06	1.79774e+06	1.82914e+06	1.96799e+06	1.77019e+06	1.77334e+06	1.75225e+06	3.24721e+06	2628042	3.5941e+06	2.15677e+06	2103937	2100126	1.89684e+06	1.86191e+06	1.86445e+06	2122723	1.89253e+06	1.9428e+06
296.03	1.75972e+06	1.84476e+06	1.74381e+06	1744232	1807400	1.81159e+06	1.79417e+06	1.71172e+06	1.80995e+06	1.66613e+06	1.65096e+06	1.64401e+06	1.9042e+06	1.82714e+06	2416522	1802997	1.83541e+06	1.84694e+06	1.87265e+06	1.84473e+06	1.79469e+06	2.03794e+06	1.8924e+06	1.9174e+06
301.102	1.64338e+06	1.76659e+06	1.73148e+06	1.71184e+06	1.78359e+06	1.77707e+06	1738786	1.84176e+06	1.83315e+06	1.56719e+06	1.6555e+06	1.71137e+06	1.80956e+06	1724949	2.34402e+06	1.74009e+06	1.70631e+06	1.75148e+06	1.92065e+06	1.85462e+06	1.83977e+06	2058163	1.82347e+06	1.86677e+06
302.084	1.69055e+06	1.74484e+06	1.73177e+06	1.72515e+06	1.79107e+06	1.78015e+06	1.84875e+06	1.70315e+06	1802635	1.66896e+06	1.62466e+06	1.62838e+06	1.80243e+06	1726293	2.30897e+06	1.75799e+06	1.70808e+06	1.74811e+06	1875967	1.86708e+06	1.86116e+06	1.98269e+06	1.89752e+06	1.84867e+06
303.031	1.89554e+06	2.00688e+06	1.88953e+06	2.78975e+06	2.89908e+06	2817575	1.97826e+06	1966647	1.93914e+06	2.42064e+06	2.17217e+06	2.28863e+06	2564026	2.72296e+06	3.28926e+06	3.89171e+06	3788514	3.38966e+06	2.02625e+06	1.93832e+06	1.97655e+06	2.42453e+06	2332122	2.49664e+06
303.136	2.2149e+06	2.41724e+06	2.2578e+06	2.2007e+06	2.16039e+06	2139455	2.23035e+06	2.21075e+06	2.16118e+06	2.08839e+06	2148828	1.98014e+06	2.97066e+06	2.85462e+06	3869190	2515738	2475930	2.36463e+06	2.11424e+06	2.03308e+06	2.06655e+06	2.29797e+06	2.14243e+06	2216678
304.305	1.43703e+06	2.54029e+06	1.64885e+06	1.01027e+06	793179	745514	625434	750948	607520	583793	613853	604133	770144	685153	1.02527e+06	676701	775660	843148	765197	1.17736e+06	801928	836897	932527	1.06751e+06
304.309	578071	618108	566785	554825	561908	553612	579510	544545	574796	513702	538117	551758	560457	545922	742654	513568	566264	579009	598481	598714	600351	634408	595525	612531
305.151	2.43491e+06	2587602	2.48972e+06	2.33416e+06	2.27324e+06	2.22732e+06	2.30822e+06	2.36372e+06	2.1873e+06	2.24655e+06	2.21525e+06	2.16593e+06	3.18838e+06	2.78665e+06	3.93237e+06	2.47944e+06	2.55829e+06	2317107	2.1672e+06	2129779	2.16856e+06	2.29091e+06	2181781	2.2088e+06
305.309	1.90939e+06	2233005	1.98245e+06	1.85099e+06	1.82085e+06	1.78139e+06	1.79513e+06	1.72353e+06	1.73657e+06	1.58255e+06	1.67335e+06	1.67945e+06	1.78184e+06	1709213	2305103	1.78809e+06	1.71839e+06	1.83371e+06	1.84563e+06	1.90577e+06	1822455	2.09532e+06	1953162	1.93991e+06
310.999	620444	745524	652323	623124	655319	644822	608241	649772	646836	567539	614280	564868	898389	833524	1.10603e+06	764228	741044	663622	713365	735404	655394	741107	627732	684771
311.004	611748	689769	608798	615048	632716	632233	626638	592822	697121	635934	635508	617753	818036	695486	1050166	672990	650652	648246	705606	706733	641477	746608	685174	669649
312.002	1.7124e+06	1.7486e+06	1.67629e+06	1.70773e+06	1.7397e+06	1.69173e+06	1.67629e+06	1.64913e+06	1683662	1.59945e+06	1.62645e+06	1598071	1780455	1.70735e+06	2.26428e+06	1.72658e+06	1.64709e+06	1773377	1808774	1.76214e+06	1.79242e+06	1.97276e+06	1.85765e+06	1.76562e+06
312.028	1.69302e+06	1788211	1.68281e+06	1.69182e+06	1.75378e+06	1.73496e+06	1.76754e+06	1.6776e+06	1.60819e+06	1.63345e+06	1.62177e+06	1.61501e+06	2.8178e+06	2.20585e+06	3.28737e+06	1.99209e+06	1961468	1.897e+06	1867584	1848493	1.76824e+06	2.01589e+06	1.80288e+06	1.78734e+06
313.036	1.16052e+06	1.4819e+06	1.35933e+06	1.22809e+06	1.12787e+06	996133	1.36238e+06	1.5051e+06	1.31967e+06	1.86303e+06	1.65624e+06	1178064	22828226	15412640	23737512	11518049	10290247	6862413	795151	844536	800227	807466	797854	843223
313.041	650179	636714	648000	628164	636968	623446	594134	627239	649735	646711	626376	604952	7.74136e+06	4.00024e+06	8.26146e+06	1.93806e+06	2.18183e+06	1.0551e+06	640914	661376	640655	734857	653241	639759
314.039	1707953	1.84373e+06	1.72363e+06	1.70552e+06	1.79426e+06	1.72132e+06	1.78655e+06	1.7346e+06	1.70806e+06	1642338	1.69145e+06	1.64987e+06	5690528	3.94531e+06	6224426	3.1492e+06	3.03888e+06	2.41729e+06	1.78963e+06	1.86252e+06	1.753e+06	1.98354e+06	1841987	1814651
317.048	2696829	2.7733e+06	2.82214e+06	3.4258e+06	3.6336e+06	3.44295e+06	2.43584e+06	2.59338e+06	2.65412e+06	2.80739e+06	2.42883e+06	2507254	3.16492e+06	3.21572e+06	3.51029e+06	4.26291e+06	4.05546e+06	3.47766e+06	2.20241e+06	2.16779e+06	2184646	2.51466e+06	2.50276e+06	2.67969e+06
320.086	1.00722e+06	1.07378e+06	998440	1.00407e+06	1.04529e+06	1.01434e+06	1006688	994961	1.01079e+06	917206	939297	953660	1046548	994287	1.35503e+06	985319	981000	1.0307e+06	1.10796e+06	1.02727e+06	1.06574e+06	1.17854e+06	1.06848e+06	1.06337e+06
321.097	1.61774e+06	1738061	1.62664e+06	1628018	1.69807e+06	1.66642e+06	1.66896e+06	1.57236e+06	1.67448e+06	1573203	1.55796e+06	1.62561e+06	1.67983e+06	1.709e+06	2192955	1714313	1640815	1.6316e+06	1862126	1.73095e+06	1.68229e+06	1.96838e+06	1.77469e+06	1.76511e+06
321.147	2.52804e+06	2.76473e+06	2.59484e+06	2.40179e+06	2.38891e+06	2.28772e+06	2.45512e+06	2489490	2.37552e+06	2171727	2.11741e+06	2.16462e+06	3178571	2.71089e+06	3975792	2577056	2495695	2.34083e+06	2.08974e+06	2.04823e+06	2.05255e+06	2.31786e+06	2.19074e+06	2.30937e+06
321.982	1.65114e+06	1.75199e+06	1.70105e+06	1.68504e+06	1.71596e+06	1.67732e+06	1.80463e+06	1.69728e+06	1.76426e+06	1.64882e+06	1.6001e+06	1.6605e+06	3.25622e+06	2.984e+06	3.41688e+06	2.27986e+06	2.31092e+06	2.27163e+06	1.79154e+06	1763433	1.72383e+06	1.97006e+06	1.83397e+06	1.85826e+06
327.387	1.65468e+06	1.71416e+06	1.627e+06	1.62357e+06	1.68283e+06	1.65007e+06	1.66281e+06	1.58497e+06	1.62179e+06	1.5279e+06	1.52183e+06	1547581	1.69088e+06	1.59548e+06	2.19292e+06	1.63668e+06	1.59479e+06	1.63519e+06	1.76333e+06	1.65224e+06	1.73285e+06	1.89822e+06	1.74637e+06	1.77184e+06
328.002	1.62641e+06	1.67522e+06	1.64095e+06	1599941	1.63124e+06	1.70751e+06	1.62861e+06	1.59782e+06	1.60566e+06	1.53367e+06	1.56155e+06	1.581e+06	1.91807e+06	1.78162e+06	2.56778e+06	1795050	1687057	1.7356e+06	1.75676e+06	1.68237e+06	1.70806e+06	1.94224e+06	1761176	1.71855e+06
329.01	1.93094e+06	1.98453e+06	1.9424e+06	1.95113e+06	1.98586e+06	2.00557e+06	2.00177e+06	1.96041e+06	2.00969e+06	1.85163e+06	1886275	1.84255e+06	7.0179e+06	5448027	7.81552e+06	4.39675e+06	3754998	2.54131e+06	2.07061e+06	1.98946e+06	2.0414e+06	2.24419e+06	2.00335e+06	2.09096e+06
330.013	630049	669711	663302	638858	675156	652940	625277	628039	592226	599860	628124	634379	888698	834629	1.14111e+06	770181	735049	673463	676817	688962	673801	794110	682299	651885
330.019	640871	682935	633643	638366	661172	649135	652912	638479	660387	611738	596042	622090	839062	732901	1.06722e+06	666504	696501	683433	685761	680478	655655	762519	679298	699207
331.006	594548	632888	609175	615571	633076	617506	629244	571977	676532	624984	571628	560638	617839	641924	847202	609408	613121	638511	651492	653449	660763	706999	678878	615018
331.011	630096	634327	599496	604896	632575	614936	589641	585904	646811	593982	587446	606162	746973	702882	911853	656456	662128	656375	629972	652942	654291	730494	666412	639391
332.327	616216	689201	623861	610544	596698	613329	602466	565159	575932	518573	549777	582107	602344	585954	809032	622430	613307	636400	636808	605610	612186	733811	621921	621538
332.336	4615291	9481614	5442979	3534670	1.37334e+06	3.29974e+06	652855	716936	903790	816359	734497	758682	695278	698362	1.21028e+06	682872	938817	2.8061e+06	1.29498e+06	1.81916e+06	1.2492e+06	1.91324e+06	1.28051e+06	1775617
332.342	785549	1.20462e+06	842149	786916	601222	912390	539095	515811	561183	548295	526690	505775	601194	564451	881424	567596	602489	1.12817e+06	614641	648687	628746	694576	593895	641245
333.005	1.60974e+06	1.66308e+06	1.58356e+06	1600914	1.67034e+06	1.64715e+06	1.62707e+06	1.57339e+06	1.69389e+06	1549335	1.54995e+06	1.5431e+06	1.70803e+06	1.66371e+06	2184805	1.59833e+06	1.61622e+06	1.68357e+06	1.74696e+06	1.68122e+06	1.73756e+06	1.9309e+06	1.76223e+06	1.70819e+06
333.337	1.12709e+06	1.64624e+06	1.16349e+06	980172	644711	913729	555261	605047	657495	550330	552190	572255	556487	558425	724546	555132	587804	847247	691574	743334	662453	1.0329e+06	680074	826684
333.34	705051	1.42708e+06	792518	629518	307310	585994	235707	267397	247280	219537	216179	229549	237651	238563	326926	259473	276177	638502	303190	340824	301060	301148	283864	344355
334.5	3.86638e+06	3.98678e+06	3793239	3905783	3.99377e+06	3.93137e+06	3.96587e+06	3867942	4.01138e+06	3635917	3.74522e+06	3746286	3919171	3.91048e+06	5188785	4.00002e+06	3.81051e+06	3927617	4294353	4.11181e+06	4015481	4.4885e+06	4.1612e+06	4.18097e+06
334.968	1.60861e+06	1.65166e+06	1.59639e+06	1.61784e+06	1641901	1.65717e+06	1.63277e+06	1.50788e+06	1.60702e+06	1.46498e+06	1.53376e+06	1511609	1.61229e+06	1613213	2.11207e+06	1.59751e+06	1.57763e+06	1767262	1.75277e+06	1.62208e+06	1.65979e+06	1.8949e+06	1721352	1.70078e+06
335.019	1.80799e+06	1.967e+06	1.90199e+06	1.88388e+06	1.86615e+06	1798421	1.93274e+06	2.05375e+06	1.76629e+06	2.44091e+06	2.34279e+06	2.01367e+06	15163747	9612958	13255160	6042838	5951053	4.81802e+06	1.90109e+06	1.95533e+06	1.89457e+06	2.12619e+06	1.85606e+06	1.84895e+06
335.214	3.92588e+06	3.98784e+06	3.88166e+06	3.88672e+06	3.96684e+06	3934696	3855776	3.77266e+06	3.89765e+06	3.54418e+06	3602426	3.718e+06	3.92173e+06	3.85239e+06	5196326	3.97233e+06	3897917	4147144	4.17665e+06	4.05868e+06	4.10729e+06	4545885	4.10903e+06	4.15672e+06
336.025	1.59111e+06	1.66916e+06	1.56121e+06	1.60127e+06	1.63138e+06	1.61828e+06	1.6317e+06	1.57057e+06	1.7103e+06	1550510	1.5705e+06	1576571	3.21568e+06	2452077	3.29307e+06	2.02408e+06	2.01412e+06	1.86357e+06	1.72422e+06	1.7106e+06	1.69733e+06	1.93277e+06	1.66187e+06	1.70434e+06
337.954	1804707	1.93593e+06	1.80342e+06	1.76925e+06	1.83489e+06	1.75923e+06	1.69005e+06	1726244	1.77481e+06	1.75891e+06	1.66185e+06	1.6415e+06	4.47648e+06	4217507	4.05386e+06	3462449	2.90854e+06	2.58812e+06	1.79398e+06	1.67541e+06	1.6642e+06	1930298	1.89587e+06	2.06174e+06
337.956	1.81275e+06	1.93026e+06	1.80875e+06	1.76822e+06	1.83841e+06	1763870	1.70418e+06	1.74886e+06	1.78059e+06	1.76165e+06	1.66744e+06	1.64805e+06	4.45761e+06	4208258	4.06157e+06	3.46677e+06	2928414	2.59739e+06	1.78634e+06	1.67788e+06	1.65621e+06	1.9332e+06	1.8976e+06	2.05806e+06
339.158	2174642	2.17042e+06	2.08421e+06	2.122e+06	2.17933e+06	2.13634e+06	1.9692e+06	1.98713e+06	2.22048e+06	2.04976e+06	1.98446e+06	2.00774e+06	2.0623e+06	2120954	2634665	1994859	2.03749e+06	1.99936e+06	2.21065e+06	2.73287e+06	2.13483e+06	2.41854e+06	2354480	2328071
342.073	189817	200146	184902	180976	189666	193615	178904	182598	178264	164364	176693	167450	184448	197649	245386	178179	187366	189225	198862	199547	199801	237020	208394	192649
345.25	3.80893e+06	3.92693e+06	3.74076e+06	3.81753e+06	3.90564e+06	3.88746e+06	3.81897e+06	3660015	3733565	3.56486e+06	3.56391e+06	3.69995e+06	3.75845e+06	3.83963e+06	5096304	3.72749e+06	3.72407e+06	3.92664e+06	4.07434e+06	4.07368e+06	4.01913e+06	4473962	4.01208e+06	4.09667e+06
347.213	3.75404e+06	3.96614e+06	3.68223e+06	3786848	3897138	3.81856e+06	3835719	3.68433e+06	3976799	3.52663e+06	3.52303e+06	3540398	3.8396e+06	3.66817e+06	5021901	3722824	3.86741e+06	3.90199e+06	4.1517e+06	3.9808e+06	3.96629e+06	4.46093e+06	4.09555e+06	4.05018e+06
348.078	2342440	2.26541e+06	2166224	1.84599e+06	1.89136e+06	1.82008e+06	3018354	3007176	3.24081e+06	1.82484e+06	1.80915e+06	1.7159e+06	1.86705e+06	1.80361e+06	3.66978e+06	1.7836e+06	1.76623e+06	1.74368e+06	1809826	1670916	1.70164e+06	1.90934e+06	1.85221e+06	1.82965e+06
348.186	3006947	2.81842e+06	2.95523e+06	2965300	3093302	4.24903e+06	2748099	2240593	2.84409e+06	1.79863e+06	1.85494e+06	1.94903e+06	1.41572e+06	1.40616e+06	1838877	1.41876e+06	1.30087e+06	1.53866e+06	3.69565e+06	3.06216e+06	2479942	6.8331e+06	3.88194e+06	4239999
348.187	3.47879e+06	3.15478e+06	3350230	3452624	3.59081e+06	4.91758e+06	3.0875e+06	2.32208e+06	3.23388e+06	1833536	1.94358e+06	2.0516e+06	1198975	1.17605e+06	1.59474e+06	1.18183e+06	1.07978e+06	1.4284e+06	4270924	3.46424e+06	2.78064e+06	8002936	4.57962e+06	4866145
348.194	33793200	35847928	33188388	29681678	28212368	23056212	31954572	32231596	32746112	23921128	24641956	24999142	33260642	28156842	39983244	24484188	24141926	22358992	16751117	16733234	17966526	20021824	23657270	23492482
348.204	152540	161079	150843	150657	148055	142763	154826	140549	143697	122998	144523	139350	175963	155047	226810	136470	146680	139302	142297	142458	140901	153310	147793	150516
348.934	4547729	4.74543e+06	4896593	4.17907e+06	4485432	4.48972e+06	4711217	4858316	5.1873e+06	3646198	3.39091e+06	3.50314e+06	4.84825e+06	5.27555e+06	4494936	4290283	3.90212e+06	4.30689e+06	3.40039e+06	3.19214e+06	3249660	4.69807e+06	4.42379e+06	4.56625e+06
349.19	1.07489e+06	1.03216e+06	1.02736e+06	1.05846e+06	1.09637e+06	1.34684e+06	1.03347e+06	881681	997399	834775	846140	838211	776884	803126	1.08957e+06	776247	773952	834607	1.25852e+06	1.1443e+06	1007638	1.98899e+06	1.29538e+06	1.4071e+06
349.196	3.46238e+06	3.69573e+06	3419284	2.95901e+06	2.81384e+06	2131930	3.18092e+06	3.202e+06	3.29884e+06	2.23315e+06	2.44536e+06	2.61082e+06	2.01545e+06	2.01641e+06	2.73372e+06	2.16342e+06	1.88411e+06	2.21102e+06	1.52194e+06	1.54452e+06	1713028	1.65328e+06	2.25281e+06	2.24674e+06
350.201	2.23078e+06	2289320	2.19749e+06	2.15368e+06	2.10833e+06	2.02093e+06	2.24186e+06	2.04553e+06	2.19474e+06	1.82876e+06	1.82049e+06	1.89113e+06	2.0896e+06	2.07189e+06	2.68663e+06	1.94196e+06	1.86112e+06	1.83955e+06	1.99283e+06	1.84071e+06	1.84809e+06	2.20496e+06	1.99588e+06	2.04003e+06
350.5	3.79062e+06	3.88584e+06	3800683	3.72554e+06	3824064	3842277	3667598	3.59398e+06	3.84161e+06	3.53633e+06	3.54574e+06	3.65592e+06	3.78518e+06	3748990	5.00755e+06	3.81797e+06	3.72324e+06	3878018	4.04261e+06	3.92881e+06	3.91656e+06	4397179	4.05578e+06	4.06611e+06
350.993	993833	1186698	1064182	1.00341e+06	998975	784895	1.3915e+06	1.49844e+06	1.51222e+06	1.97532e+06	1822614	1.36839e+06	11737459	9411883	10775469	7.91077e+06	7087492	5.15133e+06	832618	837308	880554	950327	892844	983116
350.998	623680	613440	617412	604700	613016	598680	614953	645139	590992	726894	667596	625820	7264637	4.29933e+06	6.46774e+06	2378755	2716742	1215878	658228	636239	625325	696111	647276	609929
351.209	3.78313e+06	3771512	3691741	3.76348e+06	3.83998e+06	3.85692e+06	3.67945e+06	3.74191e+06	3750189	3.49797e+06	3.55572e+06	3600474	3.74165e+06	3727877	5033953	3.88316e+06	3.74053e+06	3782440	4148180	3.945e+06	3.96681e+06	4.42271e+06	4.01028e+06	4.05453e+06
352.2	3.76284e+06	3873045	3682508	3755307	3857093	3.85461e+06	3.75661e+06	3.73466e+06	3.80872e+06	3.54036e+06	3.51913e+06	3.60425e+06	3.8177e+06	3.72459e+06	5.00916e+06	3.70799e+06	3.68383e+06	3865542	4.07453e+06	3.99761e+06	3.79792e+06	4401400	3.99006e+06	3.97891e+06
352.225	3758507	3761437	3.72793e+06	3.74476e+06	3.83111e+06	3.85441e+06	3.76031e+06	3.73712e+06	3.9222e+06	3.45427e+06	3.59254e+06	3.50586e+06	3.82217e+06	3.77084e+06	5.03698e+06	3803983	3.7448e+06	3.88367e+06	4.06506e+06	3.89024e+06	3784984	4390407	3906274	3.93963e+06
352.225	3.68737e+06	3.75096e+06	3.73063e+06	3.73151e+06	3783395	3.82024e+06	3.84006e+06	3632030	3801997	3458573	3.57443e+06	3.48706e+06	3849395	3.70581e+06	4886055	3794874	3.69617e+06	3.80656e+06	4080805	3.93696e+06	3.97239e+06	4.375e+06	3993325	4046942
353.232	1.59079e+06	1.60837e+06	1.58871e+06	1.79906e+06	1.77553e+06	1.74908e+06	1.60446e+06	1.71776e+06	1.59157e+06	1.30847e+06	1.53443e+06	1.39225e+06	1.55546e+06	1.49656e+06	1.95887e+06	1.73908e+06	1.65355e+06	1.50521e+06	2.23134e+06	1574599	1.68786e+06	1.77535e+06	1653674	2.08662e+06
354.249	3678812	3795140	3738106	3.78849e+06	3.77518e+06	3.8038e+06	3.84572e+06	3.63941e+06	3.70491e+06	3.43517e+06	3.62021e+06	3580594	3705079	3.67562e+06	4.93739e+06	3.79247e+06	3.67529e+06	3.79273e+06	4.01347e+06	3.8876e+06	3910970	4362209	3.99529e+06	3.96197e+06
354.5	3705559	3.87459e+06	3740869	3725969	3.81486e+06	3.83932e+06	3.74071e+06	3.6305e+06	3.77348e+06	3480741	3.50342e+06	3.58895e+06	3712706	3767630	4.9834e+06	3.79773e+06	3.75995e+06	3.78692e+06	3.98969e+06	3.91365e+06	3.91159e+06	4367845	3.92443e+06	3939938
355.241	3714287	3829085	3.71583e+06	3742647	3.76436e+06	3.75293e+06	3.75026e+06	3700436	3.84624e+06	3.45374e+06	3.59657e+06	3.50426e+06	3.76442e+06	3757651	4888928	3719714	3756447	3836959	3.97668e+06	3.87443e+06	3887426	4.34472e+06	3.96281e+06	4.02738e+06
356.5	3.69156e+06	3.81168e+06	3600678	3.70751e+06	3.80815e+06	3.71309e+06	3.78433e+06	3685021	3742680	3488828	3.47356e+06	3.51713e+06	3.79937e+06	3.76939e+06	4955272	3.74216e+06	3628490	3.86009e+06	3998974	3.79481e+06	3.78617e+06	4.2824e+06	3.9384e+06	4.01774e+06
357.004	1.59352e+06	1.73863e+06	1.52721e+06	1.61822e+06	1.62837e+06	1.61502e+06	1.70535e+06	1.55147e+06	1.59039e+06	1.51719e+06	1.58023e+06	1.59122e+06	2.03534e+06	1.69874e+06	2299138	1.65653e+06	1.57117e+06	1.6559e+06	1791293	1.82932e+06	1.6681e+06	1.91225e+06	1.70556e+06	1.70043e+06
357.256	3907452	4.09804e+06	3874789	3.76276e+06	3.88171e+06	3854267	3.9399e+06	3918709	4.00567e+06	3.58212e+06	3.59111e+06	3.62209e+06	3.6993e+06	3.76294e+06	5487885	3.95114e+06	3780110	3877425	4.11869e+06	3.95092e+06	4.0211e+06	4.55518e+06	4.16983e+06	4.2169e+06
358.049	1526672	1.58125e+06	1.48233e+06	1.51804e+06	1.55134e+06	1.544e+06	1.55226e+06	1.45833e+06	1.49537e+06	1.38863e+06	1.43676e+06	1489482	1.59699e+06	1.48995e+06	2.08329e+06	1.54365e+06	1490261	1.53989e+06	1662019	1.59799e+06	1.56309e+06	1.81336e+06	1.65814e+06	1.63247e+06
358.23	1.55884e+06	1588785	1.53343e+06	1.53472e+06	1.55883e+06	1.61066e+06	1.67024e+06	1.53947e+06	1.65051e+06	1411744	1427494	1.43403e+06	1.52182e+06	1.55815e+06	2.02704e+06	1.53213e+06	1.55736e+06	1.55797e+06	1.67501e+06	1587495	1.5676e+06	1.7421e+06	1609736	1.64307e+06
360.365	840784	1.23178e+06	865178	523297	390210	434122	298203	321669	385385	303294	284251	291592	299853	284513	391070	291902	307100	369946	427578	488764	400338	1.0399e+06	478140	570391
360.366	2.19445e+06	3816587	2.37458e+06	1.30499e+06	842165	941144	551954	624494	725069	604502	545201	582821	534445	512917	736587	527830	574078	904102	863135	1.02241e+06	819320	1774578	942042	1.12003e+06
360.37	4573561	8431389	5.09011e+06	3.08437e+06	2171206	2.36002e+06	1.63617e+06	1.75623e+06	1.81752e+06	1.68238e+06	1.54935e+06	1.65574e+06	1.6118e+06	1.60271e+06	2333321	1.55552e+06	1.73197e+06	2.86509e+06	2.141e+06	2.42584e+06	2.11155e+06	3184182	2.2132e+06	2.50944e+06
360.371	1.2536e+06	2788384	1.49909e+06	881976	576449	650160	423152	449344	459269	449885	386148	438698	417748	434864	681522	396760	487315	1.03622e+06	512466	607372	546862	550723	513484	565792
360.375	440484	568772	447018	410565	396067	392220	378300	390479	334661	347085	349528	355807	393165	380877	514794	353251	371430	490837	413687	418344	404419	430766	410669	418074
361.368	637634	772030	645551	557905	537707	553877	524724	500167	541249	464176	473786	477554	494890	487281	645373	536404	507320	547307	578606	592414	560629	734964	599705	594346
361.373	434704	873040	493750	327102	234486	248149	190352	202143	206635	184092	173732	182247	191149	202557	258166	197715	197384	328866	222361	259396	240435	248472	226136	244837
361.375	243090	440295	279654	228635	203523	209564	182031	202445	191263	165992	183530	169864	183484	198830	235697	195241	201750	295019	209363	207864	209648	232301	204820	201524
361.976	3.2156e+06	3.95029e+06	3.76684e+06	3.21945e+06	2.88142e+06	2.87098e+06	3.68027e+06	3.66217e+06	3842648	2849006	3.12179e+06	2.90382e+06	3.56146e+06	3300343	3449900	2686140	2.63682e+06	2.68483e+06	3.34314e+06	3.11993e+06	3.29338e+06	3396369	3.18469e+06	2.9033e+06
363.208	3.6809e+06	3.75886e+06	3585605	3.6276e+06	3719022	3.71761e+06	3.62192e+06	3605737	3.93573e+06	3.51295e+06	3372506	3.45831e+06	3.72441e+06	3.71487e+06	4835274	3.63829e+06	3.53292e+06	3720437	3.913e+06	3.80379e+06	3.81799e+06	4240989	3.89459e+06	3.86646e+06
364.914	3.15574e+06	3380050	3.44161e+06	3.12396e+06	3.44554e+06	2681684	2.35555e+06	2524122	2.44798e+06	2.0228e+06	1.60985e+06	2096862	2.55761e+06	2.79213e+06	2.09685e+06	2.67171e+06	2.33257e+06	2.31331e+06	1.3948e+06	1.44169e+06	1.49046e+06	1.64323e+06	2.10423e+06	2.22377e+06
365.286	1.84886e+06	1.86428e+06	1.81851e+06	1.82073e+06	1.8662e+06	1.90315e+06	1912737	1.85145e+06	1.8255e+06	1.68218e+06	1768866	1.80203e+06	1.88576e+06	1.83473e+06	2.46217e+06	1882168	1.90709e+06	1.91644e+06	2.0164e+06	1.93095e+06	1976836	2.19537e+06	2.05915e+06	2.01267e+06
365.959	1.5116e+06	1525136	1.48339e+06	1.48464e+06	1.52174e+06	1533879	1.47442e+06	1.43476e+06	1.60468e+06	1410520	1.44702e+06	1443745	1.94005e+06	1.87076e+06	2.32683e+06	1.87969e+06	1775939	1.58192e+06	1.55915e+06	1.55227e+06	1.57817e+06	1.74113e+06	1.57885e+06	1.60113e+06
366.974	721482	783508	746442	729839	736608	691598	739259	775558	799088	992131	806679	766122	8409937	6.04272e+06	7.91437e+06	4518796	4.49216e+06	1.72982e+06	729060	716299	734178	781364	737590	797532
367.977	255424	259742	255075	251724	256431	262937	249013	255664	257557	246081	230486	258963	376482	331794	443437	300240	278982	275340	279865	268028	261273	313744	269261	278868
368.28	3.61982e+06	3.72949e+06	3.63719e+06	3631145	3723617	3762672	3.61823e+06	3.64401e+06	3.58642e+06	3446126	3.41856e+06	3.55012e+06	3.52208e+06	3637843	4.89574e+06	3.66978e+06	3638732	3.77966e+06	3949306	3731901	3.81901e+06	4258373	3.88442e+06	4.05063e+06
368.429	1.86231e+06	1.91273e+06	1.85564e+06	1.86846e+06	1.88749e+06	1.87671e+06	1811170	1.83918e+06	1.87047e+06	1.68287e+06	1.6905e+06	1.72639e+06	1.8702e+06	1.88268e+06	2.51733e+06	1.80833e+06	1.92459e+06	1.90076e+06	1.99587e+06	1.96538e+06	1925176	2.15339e+06	1.96774e+06	2.01556e+06
368.5	3.59779e+06	3.72773e+06	3.57366e+06	3.61708e+06	3.70841e+06	3688897	3623470	3.45262e+06	3.6881e+06	3351611	3.47671e+06	3.52287e+06	3725302	3.5844e+06	4.85007e+06	3.58965e+06	3.58975e+06	3.68133e+06	3932870	3.93113e+06	3.81056e+06	4.1729e+06	3.82595e+06	3.90285e+06
368.962	1266021	1.33608e+06	1.32724e+06	1.29963e+06	1.33598e+06	1.20417e+06	1.27125e+06	1196119	1312699	1183243	1.19664e+06	1.18848e+06	2.229e+06	2.3225e+06	2530816	2.74331e+06	2270357	1.97146e+06	1.23374e+06	1.17193e+06	1.15581e+06	1.36571e+06	1.28356e+06	1.34424e+06
369.215	1.8813e+06	1.9146e+06	1.83115e+06	1.83501e+06	1.86671e+06	1.85728e+06	1.83464e+06	1.86253e+06	1.88554e+06	1.70334e+06	1711349	1.80509e+06	1.84484e+06	1752589	2431149	1.87486e+06	1818870	1.90512e+06	2.01884e+06	1.89714e+06	1.90969e+06	2.19261e+06	1.91832e+06	1.96281e+06
369.22	3654463	3.71371e+06	3646421	3.57312e+06	3.67808e+06	3.63765e+06	3.63539e+06	3.56097e+06	3.72639e+06	3.32457e+06	3.36469e+06	3.48171e+06	3.61641e+06	3.48751e+06	4.77439e+06	3693757	3.57027e+06	3.76725e+06	3.96647e+06	3.78126e+06	3740626	4266696	3824059	3.85238e+06
370.061	1553467	1.6124e+06	1509781	1.46291e+06	1.5237e+06	1.47611e+06	1.71291e+06	1.56125e+06	1.81041e+06	1.37915e+06	1.41609e+06	1459140	1.55619e+06	1.53512e+06	2.58875e+06	1.54566e+06	1.51199e+06	1561185	1.60997e+06	1.6432e+06	1.56085e+06	1.77807e+06	1.59936e+06	1.6009e+06
370.236	3.61139e+06	3.59511e+06	3.59303e+06	3.60497e+06	3674403	3.66601e+06	3.62922e+06	3586295	3.64274e+06	3.35325e+06	3.41105e+06	3.47917e+06	3.65988e+06	3.53289e+06	4834583	3.52958e+06	3.60124e+06	3.70424e+06	3899164	3.81975e+06	3.77006e+06	4.21842e+06	3.8007e+06	3.7921e+06
370.296	3.65274e+06	3.78323e+06	3538134	3.70601e+06	3.77581e+06	3747415	3.71743e+06	3.60019e+06	3.6138e+06	3.4433e+06	3544088	3.4788e+06	3.63901e+06	3659323	4.7796e+06	3.82025e+06	3.72768e+06	3.80655e+06	3.95112e+06	3.73025e+06	3.78828e+06	4.32558e+06	3910021	3.97798e+06
371.243	3.63515e+06	3570021	3.5586e+06	3.61147e+06	3.68471e+06	3.64555e+06	3.64893e+06	3.59766e+06	3617188	3.38264e+06	3.39323e+06	3.51988e+06	3.62429e+06	3.50393e+06	4.815e+06	3560228	3.61281e+06	3.71714e+06	3867141	3.7578e+06	3778927	4.18007e+06	3.87206e+06	3.79322e+06
372.245	1.51937e+06	1.54575e+06	1.54224e+06	1.48344e+06	1.58673e+06	1.58959e+06	1.73458e+06	1.53021e+06	1.52181e+06	1.4843e+06	1420779	1.4277e+06	1.54166e+06	1.64476e+06	2.05094e+06	1.74442e+06	1.87225e+06	2.12406e+06	1606445	1.59606e+06	1.56345e+06	1.75104e+06	1.53719e+06	1.61813e+06
372.311	3.82661e+06	4005476	3.72535e+06	3.67995e+06	3888434	3.80898e+06	3793054	3.85869e+06	3.97045e+06	3.56873e+06	3.62623e+06	3.75376e+06	3.82665e+06	4501214	6.07632e+06	4.84827e+06	4.04762e+06	4.15255e+06	3910814	3.8371e+06	3.902e+06	4.42757e+06	4.02314e+06	3.99402e+06
373.178	3.77563e+06	4.16974e+06	3.7268e+06	3.67035e+06	3.80476e+06	3806792	3690359	3.54748e+06	4071652	3498126	3.5761e+06	3.56063e+06	3684403	3.52711e+06	4.80519e+06	3.60564e+06	3.51434e+06	3.63965e+06	3997537	4130629	3.92474e+06	4.47706e+06	4008384	3.99309e+06
373.199	3.74135e+06	4218377	3754562	3.67967e+06	3790320	3828307	3.71055e+06	3.52995e+06	3.99438e+06	3667973	3.54517e+06	3.51958e+06	3.62758e+06	3.59161e+06	4744756	3.71887e+06	3614154	3.76629e+06	4.14892e+06	4.09784e+06	3.89281e+06	4.64572e+06	3.90748e+06	4054217
373.34	1.81682e+06	1952921	1.89689e+06	2.05296e+06	1.93221e+06	2.06029e+06	1.97147e+06	1.78756e+06	1.94413e+06	1.74472e+06	1.87358e+06	1.99162e+06	1.82326e+06	1.8087e+06	2519788	1.84164e+06	1.85095e+06	1.83406e+06	2.23139e+06	2.01447e+06	1.97917e+06	2.19408e+06	2.12481e+06	2.06602e+06
374.012	2.45314e+06	2.80242e+06	2628787	2.8334e+06	2797910	2.75249e+06	2.83845e+06	2.64534e+06	2716474	3.38008e+06	3.61264e+06	3.3383e+06	6302064	4.94798e+06	5686610	3.9473e+06	3.95565e+06	4.15019e+06	4223805	4219893	4.28725e+06	3.785e+06	2.73142e+06	2.53732e+06
375.214	3591626	3659196	3.48507e+06	3.53139e+06	3620021	3.61657e+06	3.59033e+06	3.62239e+06	3591502	3.3091e+06	3.41489e+06	3358090	3.50374e+06	3.62742e+06	4723474	3.64219e+06	3.52513e+06	3.58453e+06	3938086	3.6639e+06	3.72948e+06	4.1635e+06	3.85584e+06	3.86848e+06
375.226	3.63528e+06	3691627	3.47466e+06	3541784	3.63868e+06	3.58703e+06	3.57276e+06	3.51501e+06	3.55936e+06	3309520	3.40009e+06	3.366e+06	3.56564e+06	3.59591e+06	4.69272e+06	3.58022e+06	3.51272e+06	3.53098e+06	3.90899e+06	3.65251e+06	3.69532e+06	4.12747e+06	3.83372e+06	3.82323e+06
376.146	322580	322091	311000	317563	324892	316647	320583	311780	289424	289964	288645	307983	320889	332109	433517	323081	303611	314532	332822	328904	314814	362723	330997	346851
377.152	1.5098e+06	1.55521e+06	1.54826e+06	1.54137e+06	1.55497e+06	1.56489e+06	1.62862e+06	1.55191e+06	1.49965e+06	1.43467e+06	1451925	1.49683e+06	1.56189e+06	1560898	2.15705e+06	1749480	1.68605e+06	1.71378e+06	1585728	1529648	1.59031e+06	1.76553e+06	1.57914e+06	1.59644e+06
377.23	3.55706e+06	3.67763e+06	3.47675e+06	3.51851e+06	3612402	3603255	3.47339e+06	3.42473e+06	3.51411e+06	3.2287e+06	3352208	3.39893e+06	3.53171e+06	3.45252e+06	4827427	3.61762e+06	3.48925e+06	3579724	3.78636e+06	3.70845e+06	3.74327e+06	4.12752e+06	3.75901e+06	3771529
377.241	3.55927e+06	3.65965e+06	3.45705e+06	3.53842e+06	3.61689e+06	3.58589e+06	3.48446e+06	3.46036e+06	3.52553e+06	3.28069e+06	3361526	3.39212e+06	3518223	3471387	4802978	3588722	3502762	3.62884e+06	3834821	3.74599e+06	3758845	4.12449e+06	3.7669e+06	3791310
377.947	1.75977e+06	1.53172e+06	1.53717e+06	1.63473e+06	1.71302e+06	1.59561e+06	1.77563e+06	1.44671e+06	1.85716e+06	919271	1.0459e+06	1176236	278121	437377	400694	591904	419530	855007	1376770	1.25627e+06	1.2672e+06	2.12189e+06	1.97101e+06	1.90331e+06
379.245	3.4652e+06	3.62916e+06	3.49915e+06	3.51595e+06	3.63724e+06	3.62237e+06	3.59919e+06	3.4581e+06	3.56103e+06	3.31291e+06	3366942	3425839	3510659	3.50782e+06	4746421	3566061	3552552	3.67494e+06	3.76447e+06	3.67607e+06	3.69135e+06	4.15694e+06	3772906	3.74163e+06
379.254	3.45646e+06	3648707	3.52089e+06	3.50664e+06	3.65538e+06	3.6265e+06	3.60356e+06	3.47185e+06	3.57961e+06	3283088	3.33427e+06	3.40391e+06	3.54881e+06	3484950	4737574	3514612	3512657	3.68131e+06	3.78223e+06	3.69046e+06	3.65474e+06	4.1276e+06	3768585	3.74453e+06
381.066	1532695	1.56784e+06	1.52656e+06	1.50143e+06	1.4907e+06	1.49985e+06	1.50013e+06	1.45351e+06	1.49341e+06	1.37246e+06	1395360	1.40775e+06	1.50254e+06	1.41469e+06	1.92093e+06	1.47594e+06	1.39748e+06	1.51529e+06	1.63721e+06	1.47839e+06	1.50174e+06	1.67169e+06	1.58198e+06	1.5808e+06
382.449	1.42869e+06	1.47245e+06	1.41301e+06	1.45759e+06	1.49624e+06	1459176	1.42888e+06	1.45527e+06	1.41611e+06	1.33896e+06	1.39667e+06	1.44556e+06	1.49104e+06	1442089	1.94028e+06	1.44244e+06	1.49744e+06	1.549e+06	1.58566e+06	1.50565e+06	1.50966e+06	1754730	1.55076e+06	1550897
383.231	1.77137e+06	1.87545e+06	1742160	1.76817e+06	1.81009e+06	1.82956e+06	1.82604e+06	1.74787e+06	1.86833e+06	1616008	1705803	1.68944e+06	1819046	1.74123e+06	2.31027e+06	1.7975e+06	1.784e+06	1.79407e+06	1.9019e+06	1.88702e+06	1.87871e+06	2.07395e+06	1917437	1.8713e+06
387.02	1551611	1.58059e+06	1.51006e+06	1.458e+06	1.47185e+06	1.46933e+06	3.06871e+06	2.91912e+06	3324081	1.46992e+06	1.50146e+06	1.45961e+06	1.39176e+06	1474441	2057984	2.00266e+06	1874532	1.9571e+06	1.82989e+06	1.71244e+06	1.70197e+06	1.8252e+06	1.67847e+06	1.70487e+06
388.404	1.63439e+06	1951941	1677945	1.5422e+06	1474587	1.47496e+06	1428726	1.37092e+06	1.4674e+06	1302646	1.3595e+06	1.37435e+06	1.45869e+06	1.42968e+06	1872864	1.39557e+06	1.47394e+06	1.50091e+06	1.54194e+06	1.50127e+06	1.51193e+06	1.75505e+06	1560696	1.56175e+06
390.98	732794	784369	789216	790659	754628	913952	861076	860210	762497	712617	741448	726479	729582	738938	1.07518e+06	674914	710214	684712	1.81945e+06	1.50049e+06	1.2677e+06	1.785e+06	1100936	1.05798e+06
390.987	2.43761e+06	2528076	2262341	2.40034e+06	2.39774e+06	2.30804e+06	3.71773e+06	3.28018e+06	3.45073e+06	3625589	4.33742e+06	4.10282e+06	4956614	4822662	4382624	4.32321e+06	4434079	3859819	5.86061e+06	5.53925e+06	5858803	4.35871e+06	3.82171e+06	2.94112e+06
392.045	1.45602e+06	1.47551e+06	1.4251e+06	1.43951e+06	1.4696e+06	1.45322e+06	1.52756e+06	1540068	1.68093e+06	1.42235e+06	1.4356e+06	1.38356e+06	1.81989e+06	1688861	2.64333e+06	1680273	1.57035e+06	1.60402e+06	1.5893e+06	1.46745e+06	1.56537e+06	1.77192e+06	1.56136e+06	1.56301e+06
393.922	10257735	9283052	9168111	11019314	11566680	9937668	6.96171e+06	6.24635e+06	7400931	4.46208e+06	4.48835e+06	6.06097e+06	4.02004e+06	4.62626e+06	4.29664e+06	5.8259e+06	5.01518e+06	4.89236e+06	4.563e+06	4.18301e+06	4113223	8109907	7.64416e+06	7965488
395.985	301262	333903	313657	337469	352286	443235	337224	268355	273507	281730	301023	340974	230016	222358	308655	225386	233184	262890	823183	795989	666944	726837	406255	354979
396.312	3.65074e+06	3.68135e+06	3474775	3.57626e+06	3.67601e+06	3608080	3.54197e+06	3.29038e+06	3511212	3.27627e+06	3310594	3508834	3.55226e+06	3.61982e+06	4.60976e+06	3.73857e+06	3.65053e+06	3.81193e+06	3673054	3.5642e+06	3.6302e+06	4.28829e+06	3.9476e+06	3.9615e+06
396.996	2.97943e+06	3506463	3.22341e+06	3.46365e+06	3383409	4207812	3.38864e+06	3.07051e+06	2.85336e+06	3.2354e+06	3.80848e+06	3.79836e+06	3.06346e+06	2.73459e+06	3.18966e+06	2.39165e+06	2.40002e+06	2.79938e+06	7.84742e+06	7812958	7.24652e+06	6083360	3778352	3.1377e+06
398.327	3.6251e+06	3.77716e+06	3.51287e+06	3.6143e+06	3.6807e+06	3680383	3.37246e+06	3.41381e+06	3309070	3.57735e+06	3.6571e+06	3.83596e+06	3847572	3.90344e+06	4901964	4.42378e+06	4.40786e+06	4496842	3.74919e+06	3574504	3.61876e+06	4376545	3.93559e+06	3873473
400.342	7.5514e+06	7.05151e+06	6.63259e+06	3.98446e+06	4.05702e+06	3.96836e+06	3882820	3.94565e+06	4088341	4894252	5148031	5.5907e+06	4749375	4.61751e+06	5.61982e+06	6.13843e+06	6495728	5971390	3.82947e+06	3682611	3.75289e+06	5232562	4.53258e+06	4580885
401.087	194331	192018	185365	189609	194204	194349	188785	180180	191544	183394	181153	200024	189062	181515	252661	200363	201815	183530	203658	201067	199470	224053	191334	211189
401.255	3.35431e+06	3.50079e+06	3.33061e+06	3368643	3.45183e+06	3.44235e+06	3413703	3365794	3.59581e+06	3.26206e+06	3149658	3.30816e+06	3.35863e+06	3.25977e+06	4.53359e+06	3.41469e+06	3.33904e+06	3.49142e+06	3728646	3.61168e+06	3.52803e+06	4053755	3.63962e+06	3608090
402.353	608279	611321	576630	289730	273895	271421	286847	299859	291737	509218	524785	520279	798751	649142	733612	1.009e+06	1.31455e+06	689866	241520	245324	235693	289373	305970	311469
404.115	1.37261e+06	1.43814e+06	1.32466e+06	1.39604e+06	1.41897e+06	1.43649e+06	1.44302e+06	1424645	1.41514e+06	1342840	1341794	1.39989e+06	1.3907e+06	1.39097e+06	1.86434e+06	1.40481e+06	1.43858e+06	1.40379e+06	1.51008e+06	1.44694e+06	1.4585e+06	1.63327e+06	1.47838e+06	1.47559e+06
406.954	1.46208e+06	1.4345e+06	1.36834e+06	1.45799e+06	1.4821e+06	1.77029e+06	1.58994e+06	1.48645e+06	1.65404e+06	1.10434e+06	1.06865e+06	1.18044e+06	1.09763e+06	1180269	2.00477e+06	1.36054e+06	1.34424e+06	1.15399e+06	1.97414e+06	1.6425e+06	1.29714e+06	3.16715e+06	1.92009e+06	2.00043e+06
408.019	2.00211e+06	2109098	1.96704e+06	1.59809e+06	1.6778e+06	1.70102e+06	3594418	3.61249e+06	4.01014e+06	2.08261e+06	1.90269e+06	1.83468e+06	3.14461e+06	3202641	6881659	3.55344e+06	2.97882e+06	2.97697e+06	2.01099e+06	1.92754e+06	1.93195e+06	2.12008e+06	2.23019e+06	2.40155e+06
409.047	857478	929618	863568	877789	892724	888751	887714	870939	910453	821189	801817	833731	866563	886226	1181136	898987	851726	904008	929668	927348	943859	1.0174e+06	994636	939828
409.061	1.56704e+06	1.71895e+06	1.62307e+06	1.54268e+06	1.55262e+06	1.55277e+06	1.55064e+06	1.42809e+06	1.42056e+06	1344309	1.4344e+06	1.39586e+06	1.80741e+06	1.63919e+06	2292765	1.61135e+06	1.55908e+06	1.5499e+06	1.51995e+06	1.48583e+06	1.52581e+06	1.62085e+06	1.55785e+06	1.52894e+06
409.078	236695	233386	226446	232606	224634	230173	229530	229907	235101	209980	216717	215146	220529	234160	293366	234475	221686	220045	258698	239796	227535	262016	246727	251140
410.065	1.35839e+06	1.44535e+06	1.38861e+06	1.35767e+06	1.42311e+06	1.39019e+06	1.44666e+06	1.34733e+06	1.36036e+06	1.29621e+06	1.33712e+06	1.26124e+06	1.48645e+06	1.41558e+06	1879402	1.37479e+06	1.36331e+06	1.40978e+06	1434579	1.46272e+06	1.42187e+06	1.62044e+06	1.46958e+06	1.49213e+06
411.133	3287981	3.44644e+06	3302529	3330813	3.36726e+06	3.39993e+06	3.30989e+06	3192454	3.2095e+06	3148530	3.23843e+06	3.14327e+06	3.30273e+06	3.2595e+06	4359557	3.38782e+06	3.30895e+06	3382947	3.5382e+06	3460942	3428503	3888460	3.5703e+06	3.54587e+06
412.962	794418	790289	796617	778987	798588	1.08464e+06	850167	912998	879340	779007	900617	866623	801628	691203	970486	707795	706133	741930	2.69328e+06	2.00929e+06	1.55142e+06	2.5531e+06	1.28953e+06	1.15303e+06
413.265	927317	793572	764062	905912	828270	848424	819595	793135	824586	706494	714757	722470	759379	713258	996536	792785	831382	816417	905998	834923	840373	1486533	852856	853871
413.29	6.84715e+06	4399644	4273488	5791614	4.48335e+06	4.12185e+06	5195648	5.24759e+06	4.7231e+06	3.88008e+06	3.81861e+06	3830186	3785751	3.75212e+06	5.32544e+06	4.15396e+06	5056773	4295536	3.84251e+06	3.66649e+06	3.7262e+06	5.79825e+06	4.23508e+06	3.91001e+06
415.104	1.37924e+06	1403852	1.41391e+06	1.36919e+06	1.4402e+06	1.4347e+06	1.3776e+06	1.33e+06	1.39524e+06	1.21198e+06	1.26089e+06	1.29543e+06	1.33038e+06	1.35016e+06	1.86336e+06	1.36491e+06	1.43401e+06	1.37721e+06	1.48745e+06	1.40273e+06	1.44652e+06	1.65652e+06	1443967	1461979
415.306	3.25467e+06	3.45903e+06	3.27263e+06	3.31062e+06	3.40956e+06	3.4091e+06	3331052	3.24212e+06	3.46655e+06	3.04763e+06	3.09706e+06	3254019	3.29264e+06	3239868	4.45032e+06	3.33697e+06	3.20455e+06	3.35872e+06	3.58095e+06	3.50032e+06	3419283	3.86096e+06	3.59281e+06	3.59437e+06
416.09	1.34827e+06	1.33814e+06	1.34935e+06	1.36922e+06	1.37319e+06	1.37389e+06	1.32161e+06	1.35346e+06	1.35488e+06	1.32829e+06	1.31036e+06	1.29328e+06	1.38245e+06	1351053	1.85835e+06	1.33214e+06	1.38464e+06	1.38715e+06	1.4609e+06	1.42819e+06	1.41367e+06	1.5669e+06	1.39644e+06	1484471
421.039	1.31262e+06	1414659	1.3367e+06	1.35044e+06	1.41359e+06	1.38564e+06	1.3928e+06	1.34291e+06	1.44091e+06	1.24845e+06	1.22221e+06	1.31416e+06	1.30247e+06	1.29157e+06	1.816e+06	1.39455e+06	1.35802e+06	1.37933e+06	1.44274e+06	1.43335e+06	1.39818e+06	1.56671e+06	1.43105e+06	1.43626e+06
422.308	3419810	3522280	3.34858e+06	3.41265e+06	3.42774e+06	3.40865e+06	3.47338e+06	3.33466e+06	3.30063e+06	3.23723e+06	3162022	3.22883e+06	3418800	3.43787e+06	4377802	3469457	3.4362e+06	3.44549e+06	3.55324e+06	3476730	3.43042e+06	3900124	3.57554e+06	3.57844e+06
422.935	18076932	14922012	13872573	18695794	18574404	14356397	11568660	10459131	12276413	7.19763e+06	7.65486e+06	11100529	5930777	6.43261e+06	7178464	9478549	8921562	7.57006e+06	7647710	7101475	7042272	12535578	12658429	13565715
423.994	3.46631e+06	3.48485e+06	3.41607e+06	2.3853e+06	2529819	2437876	5.45368e+06	5491020	6167793	2.73244e+06	2432262	2335158	3.08449e+06	3.49266e+06	8569135	5415890	3.9496e+06	4.10396e+06	1.95362e+06	1.95627e+06	1.93691e+06	2.42024e+06	3.00717e+06	3632819
424.341	6.53787e+06	6193893	5576904	4.85933e+06	4.87301e+06	4.70799e+06	3.48869e+06	3.34345e+06	3587502	5562460	5989205	6454008	5690231	5764643	6582909	8227209	8849041	8317056	3.86385e+06	3.7838e+06	3.6854e+06	6.43394e+06	5.62781e+06	5.48549e+06
424.343	6.53151e+06	6193031	5578100	4859085	4870990	4.70588e+06	3492451	3.3593e+06	3.58742e+06	5.56536e+06	5.99477e+06	6.44887e+06	5.69103e+06	5.7705e+06	6.58723e+06	8226854	8860713	8.31512e+06	3.85583e+06	3.77834e+06	3.68963e+06	6.40921e+06	5615855	5.48621e+06
425.351	1.79493e+06	1.62226e+06	1.41726e+06	1.02151e+06	974600	772840	386754	358322	430516	1.51977e+06	1.72396e+06	1.99709e+06	1.21644e+06	1.52871e+06	1.25894e+06	2.88054e+06	2.97133e+06	2.98822e+06	371278	419179	408895	1.00299e+06	1.15397e+06	1.08879e+06
425.978	2.41674e+06	2.37671e+06	2.29758e+06	1.63134e+06	1.75823e+06	1.73505e+06	9296845	8884622	10507599	2.4577e+06	2.37476e+06	2.14018e+06	1.41007e+06	1512082	2576847	5.81738e+06	4700492	5157718	3.52429e+06	3.23936e+06	3.26021e+06	2.95281e+06	3.08619e+06	3.39113e+06
426.358	5.62248e+06	5.35163e+06	4.90962e+06	4429153	4364896	4332376	3.51607e+06	3.40135e+06	3.5947e+06	5283392	5674628	6110715	6.15506e+06	6.29131e+06	7014125	8.22163e+06	8875836	8.37247e+06	3951633	3858638	3.62041e+06	5.63756e+06	4.90483e+06	4.81324e+06
427.067	1.32403e+06	1.37746e+06	1.30874e+06	1.31388e+06	1.37721e+06	1.35765e+06	1.37009e+06	1.32412e+06	1.40824e+06	1.23095e+06	1.28093e+06	1.23596e+06	1.34636e+06	1.3394e+06	1.7736e+06	1.27648e+06	1288924	1.39954e+06	1.43779e+06	1.36973e+06	1.39646e+06	1.52285e+06	1418761	1.40053e+06
427.371	515122	490830	461345	400883	408294	384725	357415	347274	371084	492431	573910	633133	698445	719411	719912	951407	1.0819e+06	961723	362311	340024	361602	441585	435865	442830
428.048	5.01101e+06	4604244	4315734	2898035	2.80836e+06	2.66889e+06	5.12005e+06	4.62645e+06	5061754	2.56341e+06	2721540	2.64146e+06	2.21266e+06	2.043e+06	3420701	2.27152e+06	2.58742e+06	2.15064e+06	1842028	1.72671e+06	1.83099e+06	2195330	2.42469e+06	2401739
428.372	5484047	5.36261e+06	5.1311e+06	3308213	3.44386e+06	3409505	3.64613e+06	3.42999e+06	3636275	3286224	3.37782e+06	3504675	3.42477e+06	3403750	4.56955e+06	3.69817e+06	3.70414e+06	3.72958e+06	3511900	3.41725e+06	3361023	3.89428e+06	3535036	3558913
429.936	1.27846e+06	1.2694e+06	1.16981e+06	1.13038e+06	1.1159e+06	1.33723e+06	1.62941e+06	1.59353e+06	1.64476e+06	1.18407e+06	1.22882e+06	1.2532e+06	817086	965359	1.41082e+06	951026	946552	999588	2301695	1.88484e+06	1.59726e+06	2.7356e+06	1.80866e+06	1772479
429.943	5.67445e+06	5002841	4.73078e+06	4.77448e+06	4.79364e+06	4752302	7057674	6281083	7023888	5.02652e+06	6017105	6.76319e+06	2.60002e+06	3.28834e+06	2.85747e+06	3331882	3215558	3970605	10130518	9155148	9732769	8930949	8.31143e+06	7.14512e+06
431.046	1.33032e+06	1345876	1300090	1.35804e+06	1.33083e+06	1.35253e+06	1.29149e+06	1.32266e+06	1.36776e+06	1.25727e+06	1.23757e+06	1.24243e+06	1.32097e+06	1.34184e+06	1.78013e+06	1.37854e+06	1.30285e+06	1.33708e+06	1.4467e+06	1328154	1.36016e+06	1562112	1.42157e+06	1.43962e+06
433.244	1.63708e+06	1.71205e+06	1.62358e+06	1606510	1683896	1.67124e+06	1650576	1.57452e+06	1.60978e+06	1.52413e+06	1.54878e+06	1.6096e+06	1.6712e+06	1.67134e+06	2.20376e+06	1.63324e+06	1.61915e+06	1.66135e+06	1.74701e+06	1.72264e+06	1.69553e+06	1.95752e+06	1.70524e+06	1.78206e+06
436.018	1.28008e+06	1.34765e+06	1.27878e+06	1.31761e+06	1.34521e+06	1319849	1303054	1313319	1.39631e+06	1.20168e+06	1268302	1.29406e+06	1.30413e+06	1.36391e+06	1.79347e+06	1358341	1287878	1.28884e+06	1.44478e+06	1.3723e+06	1.41774e+06	1.49022e+06	1.39996e+06	1.42104e+06
437.034	1.27601e+06	1.40272e+06	1.2823e+06	1.28706e+06	1.33023e+06	1.32801e+06	1.37261e+06	1.22877e+06	1.36244e+06	1.21349e+06	1.26297e+06	1.30929e+06	1.35578e+06	1.30666e+06	1803293	1.31207e+06	1.27882e+06	1.30329e+06	1.42955e+06	1.39773e+06	1.349e+06	1.53527e+06	1.37052e+06	1.39638e+06
439.073	2864817	4.0098e+06	3.64865e+06	2.79073e+06	2.60231e+06	2.41337e+06	2.08463e+06	2.12866e+06	2.01909e+06	1510489	1.53507e+06	1.35503e+06	1.48102e+06	1.43e+06	1.95302e+06	1.40086e+06	1342284	1.50606e+06	1.60371e+06	1.56573e+06	1.50281e+06	1.61678e+06	1.56355e+06	1.49693e+06
442.067	1308022	1587317	1.39709e+06	1.53449e+06	1.44131e+06	1.48062e+06	1.33442e+06	1.36682e+06	1.28149e+06	1.32697e+06	1.26624e+06	1.24398e+06	1.28559e+06	1.30972e+06	1.69283e+06	1.32641e+06	1.25241e+06	1.35291e+06	1.58584e+06	1.3399e+06	1.4795e+06	1.5428e+06	1.41095e+06	1.47783e+06
442.349	3.17264e+06	3.35208e+06	3087101	3.32434e+06	3.37841e+06	3294559	3.12943e+06	3.09512e+06	3310622	3300020	3.3604e+06	3.40356e+06	3.2674e+06	3.19248e+06	4.19187e+06	3.30269e+06	3.2885e+06	3446405	3422177	3292397	3.26766e+06	3.68052e+06	3.4312e+06	3471010
443.908	5.90116e+06	5.25532e+06	4.95632e+06	5579384	5.33367e+06	4421089	5235571	4893148	5.44573e+06	3.54823e+06	3.94852e+06	4.5635e+06	3.25318e+06	3.37748e+06	3.85295e+06	4309725	4090549	4.00876e+06	3.74123e+06	3.61715e+06	3671942	5071323	5.00089e+06	5243981
444.905	4.59703e+06	4.17881e+06	4098307	4.55577e+06	4512213	4551741	3.92069e+06	3.71553e+06	4.2576e+06	2.26835e+06	2252177	2.71925e+06	1322760	1.5115e+06	2.28797e+06	2122540	1968759	2.18818e+06	2.43415e+06	2.15159e+06	2.20093e+06	3.69962e+06	3.68285e+06	4075617
447.029	715105	752145	732152	714870	727611	714716	717855	693958	730360	672003	699655	707697	731545	771638	975095	752680	715459	731520	801068	756178	747757	868518	763142	757408
448.049	1.26795e+06	1.37503e+06	1.28099e+06	1.27518e+06	1.30503e+06	1.3011e+06	1.25472e+06	1.26806e+06	1.2686e+06	1.13993e+06	1.22273e+06	1.26411e+06	1.32938e+06	1.28113e+06	1.78557e+06	1.35875e+06	1.30416e+06	1.33338e+06	1.43664e+06	1.35519e+06	1305297	1.51614e+06	1.37766e+06	1341236
449.057	1.5457e+06	1.80581e+06	1.6459e+06	1.61037e+06	1.56351e+06	1.50574e+06	1.52972e+06	1.61891e+06	1.56349e+06	1.42758e+06	1.47358e+06	1.38453e+06	5.11308e+06	3.93589e+06	5875055	3.39165e+06	2.91907e+06	2.72152e+06	1471407	1.422e+06	1.41744e+06	1.56328e+06	1.44455e+06	1.45081e+06
449.374	202760	213066	207678	199799	204050	205168	220523	181502	212791	193223	195014	193858	202367	178345	269191	196296	273653	219414	219860	200847	208645	237105	215381	222936
450.059	656239	738294	669377	660519	661798	657679	667614	630100	703450	589892	666926	583592	969549	861875	1.24685e+06	838889	786001	781758	677209	660677	675181	736583	652234	705908
451.064	1.29025e+06	1.34452e+06	1.32721e+06	1.30342e+06	1.29933e+06	1.31131e+06	1.29904e+06	1.30386e+06	1.40127e+06	1.23347e+06	1.13587e+06	1.25193e+06	1.23641e+06	1.2673e+06	1.7587e+06	1.28671e+06	1.29013e+06	1.2853e+06	1.33932e+06	1.29992e+06	1.29928e+06	1.51579e+06	1.34607e+06	1.36985e+06
453.275	3.0296e+06	3170262	3.05946e+06	3.062e+06	3.24081e+06	3.17646e+06	3.18829e+06	2932857	3025658	2.86156e+06	2.95909e+06	2.95473e+06	3138469	3.08403e+06	4.12281e+06	3.09024e+06	3127872	3.12792e+06	3.34425e+06	3.24611e+06	3.21913e+06	3.62825e+06	3.34247e+06	3.2545e+06
455.252	3.08273e+06	3.22934e+06	3035978	3.06758e+06	3144413	3.18132e+06	3.12387e+06	3.01102e+06	3.1648e+06	2870219	2.98328e+06	2.91497e+06	3179444	2.99046e+06	4083789	3.21397e+06	3.05028e+06	3.10693e+06	3.3583e+06	3.24312e+06	3.27524e+06	3.51844e+06	3.34617e+06	3.35236e+06
455.279	3089169	3.18798e+06	3.0397e+06	3.0694e+06	3.1631e+06	3.16801e+06	3109750	3.04394e+06	3390203	2.86734e+06	2.94171e+06	2.9738e+06	3.10195e+06	3.07431e+06	4.11893e+06	3156942	3.04231e+06	3.20933e+06	3.32807e+06	3.25299e+06	3271528	3614242	3.33344e+06	3.41057e+06
456.113	1.05766e+06	1.10261e+06	1.06129e+06	1.07902e+06	1.07226e+06	1076616	1.12653e+06	967620	1.11432e+06	1.03129e+06	1.05218e+06	1.00182e+06	1.03526e+06	1.0395e+06	1.42614e+06	1.05234e+06	1.07961e+06	1.06097e+06	1.13506e+06	1.14921e+06	1.13503e+06	1.26012e+06	1.12436e+06	1.13499e+06
457.123	242562	249247	216507	236530	235691	243133	227801	236761	269520	209601	223608	213556	238529	220288	314887	237668	245586	242225	255235	251538	243973	281020	241874	247366
457.167	1.59957e+06	1.8788e+06	1665237	1.32573e+06	1.21998e+06	904892	1.40553e+06	1.5445e+06	1.41862e+06	1.01537e+06	1.05046e+06	1054611	989246	1.00826e+06	1.35752e+06	1.14395e+06	1.03862e+06	1.16764e+06	592987	637962	675736	520721	790430	787429
457.268	3.09471e+06	3.20786e+06	3.08631e+06	3061358	3.18151e+06	3154150	3.08933e+06	2.94695e+06	3.12015e+06	2.95117e+06	2.975e+06	2937263	3077579	3.07618e+06	4.10973e+06	3.19869e+06	3.00265e+06	3.21013e+06	3.28843e+06	3.18481e+06	3.20199e+06	3.57939e+06	3245572	3.28506e+06
457.296	3.11449e+06	3.24736e+06	3026404	3.07292e+06	3.13444e+06	3128224	3110153	2929579	3.12858e+06	3048212	2.97877e+06	2.9747e+06	3.12313e+06	2.97694e+06	4033208	3.11035e+06	3.0314e+06	3.24123e+06	3.23132e+06	3.21393e+06	3211606	3.62943e+06	3.25572e+06	3.33722e+06
458.303	3.0677e+06	3.17235e+06	3.06661e+06	3.0556e+06	3.13196e+06	3.15394e+06	3.08119e+06	3.02559e+06	3287679	2.87488e+06	2.90592e+06	2.89259e+06	3.07626e+06	3.08402e+06	4.11234e+06	3033076	3071637	3063916	3.38259e+06	3.24442e+06	3100899	3620554	3.22128e+06	3228689
459.256	1.58855e+06	1.67545e+06	1.58303e+06	1.5917e+06	1.67904e+06	1.64738e+06	1.62049e+06	1.63806e+06	1.76056e+06	1.51473e+06	1.67341e+06	1.56708e+06	2406226	2.16355e+06	2.74951e+06	1.96569e+06	1.99633e+06	2.14049e+06	2.17882e+06	2135549	2075232	2.41665e+06	2.1774e+06	2.00089e+06
459.262	1.32597e+06	1.35248e+06	1.27956e+06	1.30597e+06	1360492	1.34978e+06	1.32983e+06	1.40742e+06	1.46076e+06	1.23722e+06	1.37382e+06	1.30044e+06	2.11654e+06	1.86034e+06	2.37924e+06	1.64945e+06	1677388	1.84731e+06	1.77518e+06	1.77251e+06	1.77441e+06	1.93714e+06	1.81775e+06	1.64098e+06
459.263	1.32644e+06	1.35112e+06	1.27679e+06	1.30652e+06	1358667	1.34304e+06	1.331e+06	1.40891e+06	1.45759e+06	1.24871e+06	1.37423e+06	1.29502e+06	2113990	1.86094e+06	2.38339e+06	1.65654e+06	1676228	1.84646e+06	1.73458e+06	1.74357e+06	1.75588e+06	1.87472e+06	1.78856e+06	1.61695e+06
459.284	1.21834e+06	1.28687e+06	1.20189e+06	1.22699e+06	1264671	1.25366e+06	1.32284e+06	1209263	1.25933e+06	1.09896e+06	1.19299e+06	1.13962e+06	1.25717e+06	1.21747e+06	1.6971e+06	1.25389e+06	1.23236e+06	1.29998e+06	1332058	1.2937e+06	1.29284e+06	1.42802e+06	1.31656e+06	1.3188e+06
459.311	3116951	3.17443e+06	3.10486e+06	3.09775e+06	3.14817e+06	3139790	3.13323e+06	3.05688e+06	3.08142e+06	2.91231e+06	2.90488e+06	2.96186e+06	3.08306e+06	3.01515e+06	4.08385e+06	3.12206e+06	3.08236e+06	3.23298e+06	3.42665e+06	3161833	3.2094e+06	3.65398e+06	3.26078e+06	3266227
460.078	169730	167168	166971	163518	171522	169744	185170	175964	174264	167476	159217	159527	166948	164615	243167	182045	173787	168348	189635	182976	169932	210334	182941	185102
460.081	161828	168772	174329	166587	168455	169223	176657	168460	166726	169273	163403	157507	166511	162158	232382	176174	167723	177340	176986	173679	168860	203703	181623	177926
463.015	1.23658e+06	1.32999e+06	1249936	1.23042e+06	1.30305e+06	1.23426e+06	1.28152e+06	1.25249e+06	1.29525e+06	1.17697e+06	1.21913e+06	1.21173e+06	1.28025e+06	1.25409e+06	1.69065e+06	1.27104e+06	1.23999e+06	1.31802e+06	1344857	1.36357e+06	1.35535e+06	1.48692e+06	1.30428e+06	1.29308e+06
464.023	667774	678717	682350	666527	679194	688101	663143	667192	693287	643554	659183	659748	704191	655016	875312	661975	703346	698428	688656	705326	697851	812430	690965	727858
464.033	668923	703084	662426	665673	682092	660595	657286	606967	697039	668027	608239	655805	666097	660394	876799	671486	671256	726349	694644	651556	695297	784579	705517	716074
465	858385	934717	872538	868941	901736	907683	915470	851145	951577	787684	866269	866028	898588	889932	1.20827e+06	900669	905024	869532	982131	954534	936819	1.0552e+06	947902	948661
465.037	824793	865119	820220	782597	805052	771117	856712	831168	841372	720950	694143	740147	2.03786e+06	1.68512e+06	2204062	1.53262e+06	1.34181e+06	1.01283e+06	779552	797274	772926	869362	783317	815941
465.048	780564	833416	810817	793350	807922	795186	798883	775085	822677	673253	754750	700966	775480	728300	1.06059e+06	789037	723371	805650	802096	759487	775601	885867	796147	818050
465.319	605147	632078	593683	578346	635041	614038	627779	549669	614114	587502	554194	586872	608135	637898	775134	679157	691087	660199	645399	608792	648227	703126	656221	612692
465.337	495837	516841	492402	503240	522928	502863	474532	494612	529918	441422	437530	477534	481513	508771	656731	533460	520276	572761	556759	502259	550295	601301	527663	509126
465.345	268118	305834	274677	274844	266605	271656	279917	257467	258478	246501	250229	256660	272842	275231	370072	278659	346541	294251	297169	271872	294774	307086	296593	293267
466.003	2.13689e+06	1.75567e+06	1.64686e+06	1.13329e+06	1.05782e+06	748774	1.71633e+06	1.80167e+06	2.03686e+06	786342	938784	1.09425e+06	537896	567719	1.05237e+06	1.02662e+06	1.0117e+06	950668	449923	453718	455426	642923	906822	1.01582e+06
466.535	1927671	1.75643e+06	1.78294e+06	1.78169e+06	1.88468e+06	2.52355e+06	1.61319e+06	1200875	1.67008e+06	1.01206e+06	1.07419e+06	1.03789e+06	635609	656043	871620	675028	664916	806730	2.10124e+06	1.75389e+06	1378359	4.19678e+06	2.4044e+06	2.43526e+06
467.029	1.31155e+06	1311391	1.30855e+06	1.27375e+06	1.30556e+06	1.28635e+06	1.26894e+06	1.23431e+06	1.19162e+06	1.19052e+06	1.13984e+06	1.18723e+06	1.28525e+06	1.26727e+06	1750621	1307537	1.26359e+06	1.29835e+06	1.36735e+06	1.3186e+06	1.29773e+06	1.4933e+06	1.35466e+06	1.29571e+06
467.046	1.12832e+06	1.16586e+06	1.14563e+06	1.09517e+06	1.1381e+06	1.10617e+06	1.22536e+06	1.06667e+06	1.08656e+06	980024	1.08778e+06	1067296	1.07725e+06	1.07919e+06	1.475e+06	1.11957e+06	1.07396e+06	1.12666e+06	1.17744e+06	1.1388e+06	1.1343e+06	1.31899e+06	1.19359e+06	1.17322e+06
467.552	1.90635e+06	2.26856e+06	1.89553e+06	1.51271e+06	1.34831e+06	1.05006e+06	1.80355e+06	2.15579e+06	1.76711e+06	1.40303e+06	1.38495e+06	1.36612e+06	2.05952e+06	1.67814e+06	2.43261e+06	1.57879e+06	1.72469e+06	1.323e+06	580530	675923	703727	597845	929343	919712
468.032	1.31185e+06	1.34172e+06	1.27886e+06	1.24891e+06	1.29759e+06	1.26809e+06	1.39967e+06	1.32059e+06	1.35509e+06	1.22148e+06	1.22447e+06	1.18704e+06	1.22827e+06	1.26871e+06	1651243	1.25284e+06	1.23605e+06	1253940	1360132	1.34055e+06	1.3051e+06	1.48551e+06	1.36441e+06	1.35895e+06
471.036	573200	597767	560217	585938	588915	601366	575764	596070	573207	563619	546256	545145	696491	680296	859464	658357	630139	672599	595999	621077	584493	665948	608390	591551
472.049	1.23569e+06	1.31708e+06	1248016	1262999	1.26451e+06	1.25107e+06	1.2452e+06	1260274	1.22098e+06	1.18735e+06	1.18036e+06	1.18437e+06	1.34097e+06	1.235e+06	1.68936e+06	1.24937e+06	1.27351e+06	1.24485e+06	1.30511e+06	1284760	1.29316e+06	1.42676e+06	1.3603e+06	1.32106e+06
473.263	3.00348e+06	3094006	2.9682e+06	2.99551e+06	3.1153e+06	3.06798e+06	3033106	2.9044e+06	2.92423e+06	2.84737e+06	2.87563e+06	2.84377e+06	3.00354e+06	3.02816e+06	4.01493e+06	3.03835e+06	3.0638e+06	3.15502e+06	3.26212e+06	3166195	3.17499e+06	3.59434e+06	3.24187e+06	3.28457e+06
473.288	3.00526e+06	3145021	2.95404e+06	2.94231e+06	3.08113e+06	3.07501e+06	3074148	2955406	2.95008e+06	2.86326e+06	2.80199e+06	2.88032e+06	3008488	3.01453e+06	3.95735e+06	3.01698e+06	3011503	3067806	3.28892e+06	3150588	3179544	3.57738e+06	3.26917e+06	3.26729e+06
474.979	579171	589968	565404	569466	585286	573531	574419	587432	569327	550631	533034	543482	593126	614365	796218	595280	571612	626684	635052	642330	612778	671742	591507	619288
478.329	304216	377925	361908	288667	287938	288408	261778	268641	289820	259069	274994	252152	265986	284279	358781	267983	280596	266872	318112	360920	303572	541446	333265	327780
484.102	1.21742e+06	1.24507e+06	1.20072e+06	1.25114e+06	1.22583e+06	1227095	1.24358e+06	1.19536e+06	1.20952e+06	1123790	1.13904e+06	1.14732e+06	1.14713e+06	1.2797e+06	1.72266e+06	1.24644e+06	1.21714e+06	1.18623e+06	1.31491e+06	1.27363e+06	1275794	1.46322e+06	1281385	1.28321e+06
487.024	559681	577871	571496	588017	584271	587298	615660	570006	631022	556146	579613	531070	1.27126e+06	977564	1.2562e+06	731616	759414	640996	622447	642026	594672	709259	598677	616029
488.027	1.22935e+06	1.29824e+06	1252235	1.21814e+06	1.24188e+06	1.26019e+06	1.21897e+06	1.21373e+06	1.22718e+06	1.08429e+06	1.16217e+06	1.15964e+06	1.4415e+06	1.36827e+06	1.79363e+06	1360776	1.27255e+06	1.256e+06	1.29894e+06	1.24875e+06	1.24237e+06	1.43764e+06	1.29388e+06	1261784
491.982	1.198e+06	1.27644e+06	1.19305e+06	1.18769e+06	1.25369e+06	1.23953e+06	1.19231e+06	1.27339e+06	1189855	1.09316e+06	1.06658e+06	1.12578e+06	1.23197e+06	1.21955e+06	1.58963e+06	1.21021e+06	1.2442e+06	1192172	1.28353e+06	1.30574e+06	1251708	1.43632e+06	1.28374e+06	1.26502e+06
494.069	1.23835e+06	1.25387e+06	1.21958e+06	1.22849e+06	1.2506e+06	1.20769e+06	1.20629e+06	1233300	1.21037e+06	1.12724e+06	1.17589e+06	1.19548e+06	1.19519e+06	1.1911e+06	1.59943e+06	1.18745e+06	1.14253e+06	1.23777e+06	1.31984e+06	1.23504e+06	1.26868e+06	1.4079e+06	1.33603e+06	1257425
496.341	886231	816566	825231	969632	993874	1.20337e+06	932902	763571	938775	734718	768623	756956	658651	695187	971602	677957	644464	831989	1786610	1.59906e+06	1.33314e+06	3099557	1.95267e+06	1.80746e+06
496.365	874491	887040	856617	901587	912693	913650	888321	896693	920641	904752	864990	822266	1.41698e+06	1.10404e+06	1862936	1.03012e+06	1.09577e+06	1.01703e+06	948358	948299	934876	1.05058e+06	981494	960853
497.356	2.07861e+06	2060620	1983763	2.21889e+06	2.2481e+06	2.16686e+06	2.15381e+06	2.24053e+06	2.33037e+06	1.94679e+06	2052396	1931661	2826402	2.43681e+06	3.67085e+06	2.15631e+06	2.38552e+06	2.57136e+06	2.52682e+06	2571638	2.46919e+06	3341920	3.13069e+06	2.73172e+06
497.997	1.22882e+06	1.35079e+06	1294213	1.26429e+06	1.27929e+06	1.27631e+06	1.23052e+06	1.33981e+06	1.32412e+06	1286818	1.18222e+06	1.16104e+06	1.84276e+06	1.79898e+06	2033784	1.55722e+06	1.62524e+06	1.46155e+06	1.32777e+06	1.27704e+06	1.2877e+06	1.4075e+06	1.34217e+06	1.3433e+06
498.039	514241	547913	518895	503981	526335	527789	509755	471932	575209	492028	497921	506287	519750	522923	731535	548623	520305	583301	576647	535251	527552	612825	552102	545330
498.153	1.19862e+06	1.24324e+06	1.18175e+06	1195654	1.25486e+06	1.22154e+06	1219318	1.17758e+06	1.24459e+06	1.0916e+06	1.06153e+06	1.14444e+06	1.20818e+06	1.19787e+06	1.59205e+06	1.20631e+06	1.24095e+06	1.22403e+06	1.29891e+06	1.24593e+06	1.18604e+06	1383171	1.26976e+06	1.23259e+06
500.923	255360	236802	233585	235810	258485	245742	225612	233481	287847	220662	242897	241372	247659	236600	328527	241869	233186	255406	259031	245364	247441	281066	261438	274241
501.98	1187946	1.21165e+06	1.14975e+06	1182470	1.24795e+06	1.23539e+06	1.20645e+06	1.14139e+06	1.22783e+06	1.1204e+06	1.14667e+06	1.15247e+06	1.20471e+06	1.19105e+06	1.67759e+06	1.19124e+06	1.17145e+06	1.20814e+06	1.29254e+06	1272075	1.23246e+06	1409644	1279533	1.31984e+06
503.994	241423	265528	252477	246613	236428	249162	282490	227444	262305	232046	234979	219228	391388	377150	446181	385354	339724	323414	271382	247402	252755	277759	261064	275246
504.004	314564	329540	304804	314284	310082	326536	304368	315280	303225	302851	308778	318686	380576	327657	459071	336156	334576	317818	340506	339258	327367	370913	336617	355765
504.359	1.19634e+06	1.26264e+06	1.21041e+06	1.22829e+06	1238359	1.24852e+06	1.26101e+06	1.21323e+06	1268901	1.13185e+06	1.17396e+06	1.07609e+06	1.36797e+06	1300315	1745689	1.32862e+06	1.33935e+06	1.36705e+06	1.3296e+06	1.38781e+06	1.29064e+06	1.47648e+06	1.3721e+06	1.3494e+06
504.994	172485	175496	172741	178264	178343	170911	160943	180669	172227	156438	156578	168246	225007	191028	247906	193021	174133	186057	181240	194411	183472	202857	180026	183885
506.37	530805	530192	513240	519721	540177	510651	630852	630054	640003	491378	448744	457979	492907	494448	667999	491474	427969	539957	653653	731142	663316	797886	801254	705946
508.014	4620927	4.44104e+06	4379864	3.04149e+06	2.91983e+06	2.61554e+06	1.88486e+06	1.64312e+06	1.93324e+06	2.37853e+06	2.3341e+06	2.42302e+06	2175172	1.94397e+06	2.40657e+06	1.80881e+06	2.11171e+06	1.83393e+06	1.75173e+06	1.6519e+06	1.67121e+06	2.07321e+06	2.04289e+06	2.06621e+06
509.976	1.77196e+06	1.81033e+06	1.74441e+06	1.47768e+06	1.50235e+06	1.52552e+06	2.33335e+06	2.13633e+06	2.42155e+06	2.26202e+06	2.44029e+06	2.19673e+06	3.49697e+06	3.50123e+06	4432942	3.5545e+06	3.47991e+06	3023421	1740294	1.70521e+06	1.82506e+06	1.98801e+06	2145014	2.03394e+06
512.165	1.20081e+06	1204159	1.18797e+06	1.19032e+06	1.17415e+06	1.21061e+06	1164311	1.16099e+06	1226373	1121359	1.13628e+06	1088985	1.13672e+06	1.15408e+06	1.56352e+06	1.11186e+06	1.13326e+06	1.18623e+06	1.25516e+06	1234206	1.21509e+06	1.36621e+06	1.22326e+06	1.28322e+06
513.18	566506	542899	563728	563416	553233	563304	590743	562320	616490	538532	528895	522484	561272	551186	737229	574871	547176	563086	576652	591644	579982	665999	584096	585894
517.092	1179674	1.25013e+06	1.19547e+06	1.18664e+06	1.18602e+06	1.20818e+06	1224842	1.15455e+06	1.17217e+06	1.06225e+06	1.10519e+06	1.17656e+06	1.1196e+06	1155857	1.51786e+06	1.17838e+06	1.10155e+06	1.18468e+06	1288305	1.23788e+06	1.2128e+06	1.38191e+06	1.24069e+06	1.25052e+06
518.326	195409	179486	182788	215293	232636	308218	244187	187747	233949	178590	203124	193244	212203	181928	230040	182222	170525	206994	1.40486e+06	1.16863e+06	783391	1.9099e+06	948791	772830
520.364	300751	329486	304215	312903	323064	326717	295317	323531	330329	303505	294564	311917	435899	371438	564931	322177	324163	313010	354831	363260	363559	396716	378842	362385
521.398	1.47463e+06	1.45091e+06	1.40977e+06	1.41677e+06	1.4496e+06	1.44622e+06	1.40932e+06	1.41238e+06	1.50792e+06	1.32677e+06	1.33851e+06	1.38394e+06	1.48372e+06	1.37228e+06	1.94092e+06	1.4009e+06	1.4568e+06	1.47043e+06	1.58903e+06	1.51871e+06	1.46062e+06	1.70424e+06	1.49872e+06	1.49396e+06
522.133	1.17627e+06	1228217	1.13882e+06	1.14578e+06	1217967	1.15248e+06	1.20296e+06	1136767	1128906	1.06659e+06	1.06649e+06	1.11807e+06	1.16062e+06	1.17809e+06	1.55506e+06	1.13065e+06	1.15051e+06	1.2184e+06	1.2612e+06	1.22681e+06	1175068	1.37367e+06	1.2191e+06	1210016
522.373	1324665	1.35337e+06	1.26396e+06	1.36106e+06	1.3413e+06	1.31459e+06	1.33585e+06	1.36482e+06	1.21085e+06	1.2347e+06	1.23609e+06	1.17051e+06	1.73265e+06	1.65473e+06	2470727	1.41471e+06	1.52663e+06	1.57177e+06	1.58658e+06	1.67181e+06	1.57182e+06	1.83826e+06	1.65974e+06	1.48529e+06
523.34	1.53029e+06	1.72421e+06	1.51461e+06	1.42886e+06	1.47211e+06	1.4728e+06	1.44054e+06	1.45682e+06	1.43268e+06	1.35282e+06	1.31384e+06	1.35149e+06	1.45787e+06	1384971	1.87505e+06	1.40822e+06	1.38422e+06	1.49897e+06	1.59593e+06	1.45361e+06	1.5126e+06	1.70382e+06	1.55352e+06	1.59037e+06
524.074	5.12932e+06	4.63965e+06	4.37143e+06	3347663	3.18023e+06	2.73091e+06	5571391	4946131	5.61073e+06	2.68607e+06	2.806e+06	3.00125e+06	1.88565e+06	1.8328e+06	2.19779e+06	2.23732e+06	2.43595e+06	2.00634e+06	1.80316e+06	1.59327e+06	1.74536e+06	2.224e+06	2.41921e+06	2376383
524.389	1156381	1.13492e+06	1.09013e+06	1.0972e+06	1.07661e+06	1.0198e+06	1.57845e+06	1.71579e+06	1.47327e+06	1.1627e+06	1.14984e+06	970291	2.60916e+06	2.06495e+06	3.45959e+06	1.34182e+06	1598004	1.36146e+06	926135	1.12591e+06	1.06104e+06	986242	1.24562e+06	1.05577e+06
525.393	1.59914e+06	1.54979e+06	1.55485e+06	1.58599e+06	1.60844e+06	1.56616e+06	1773494	1756596	1.82229e+06	1.55264e+06	1.49747e+06	1.44646e+06	1.87099e+06	1.74529e+06	2.50334e+06	1.44662e+06	1.46117e+06	1.59953e+06	1.73132e+06	1.81318e+06	1.66072e+06	2.00391e+06	1.95269e+06	1.71644e+06
525.943	5.87357e+06	5836042	5.78006e+06	4351924	4548974	4.04535e+06	5.68045e+06	5376702	5944567	4.9472e+06	4.86691e+06	4868752	5.73936e+06	6.60619e+06	9075130	9474784	8427423	7178693	3.22511e+06	3.03429e+06	3.29073e+06	5.23274e+06	5.73221e+06	6369289
529.991	1.9499e+06	1.76393e+06	1829410	1.2403e+06	1.26886e+06	1.07171e+06	901487	702452	885301	1.15383e+06	1.12527e+06	1.21037e+06	848211	811279	1.00235e+06	844577	866548	805005	718691	732397	689713	949120	1.00015e+06	986754
530.003	1.17056e+06	1.17519e+06	1169717	886845	880063	836727	749593	639636	668173	885188	905371	881752	990542	938913	969873	849051	1.01562e+06	839789	700854	710629	671278	785564	792829	800426
531.263	1.43947e+06	1.51044e+06	1418382	1.45609e+06	1.47263e+06	1431532	1.45075e+06	1.43612e+06	1.43283e+06	1.33895e+06	1.40599e+06	1.46833e+06	1.74445e+06	1589938	2.01903e+06	1.55211e+06	1.48223e+06	1.53402e+06	1.57282e+06	1.57083e+06	1.50829e+06	1.72226e+06	1.59075e+06	1.5596e+06
533.014	187771	190567	178528	196484	191922	213422	181641	164960	182954	176300	204246	192907	169680	184195	226523	161553	151977	196749	311254	305783	288740	268724	194904	187527
534.302	4281172	3821078	3.94394e+06	5805699	6.2059e+06	6785674	4153721	3.25217e+06	4445834	2.98111e+06	3.25613e+06	3.71492e+06	1.7852e+06	2.66366e+06	3.32622e+06	3537159	2734465	4.83877e+06	9202364	8979240	7514317	16412513	13243477	11751890
535.318	817722	838448	781840	904906	879949	779128	818433	896688	845740	951090	887088	875348	2.27935e+06	1.90003e+06	2.85496e+06	1.96648e+06	2.11361e+06	1.66003e+06	823359	959939	909691	958207	1.29792e+06	1.22987e+06
539	1.48883e+06	1.61308e+06	1533739	1532513	1540201	1.57022e+06	1.65011e+06	1.8133e+06	1.61991e+06	1.46935e+06	1.3876e+06	1.40208e+06	1.88932e+06	1.77387e+06	2757907	1.64516e+06	1.6871e+06	1.70744e+06	1.58261e+06	1.52438e+06	1.52099e+06	1.69737e+06	1.56121e+06	1.53808e+06
539.315	1.42191e+06	1.66648e+06	1.48635e+06	1.39251e+06	1.46435e+06	1.42815e+06	1.32636e+06	1.4029e+06	1.35945e+06	1295571	1.31649e+06	1.29747e+06	1.41424e+06	1.45599e+06	1.86626e+06	1.4123e+06	1.36812e+06	1.47382e+06	1.5349e+06	1.47416e+06	1.49346e+06	1.63909e+06	1.51179e+06	1.51596e+06
540.136	1.11203e+06	1.17089e+06	1158413	1131883	1.16038e+06	1.15243e+06	1.16393e+06	1.21275e+06	1.13096e+06	1.03832e+06	1.08686e+06	1.10764e+06	1.16371e+06	1.13682e+06	1.50714e+06	1.16638e+06	1.14978e+06	1.23001e+06	1256322	1174440	1.23995e+06	1.32794e+06	1.18459e+06	1.2095e+06
541.918	10308680	10035298	9581608	8052183	8659718	6985443	5880039	5.67633e+06	6.41966e+06	4.60377e+06	4.46838e+06	5648917	4.01947e+06	5.00472e+06	7371492	9700244	8229690	7.34087e+06	2795950	2.74488e+06	2.73817e+06	5771229	6.87291e+06	8098100
542.08	5176220	4.71783e+06	4389675	3.31634e+06	3.23971e+06	2.84958e+06	5.37558e+06	4.88385e+06	5.47108e+06	2.78115e+06	2.80122e+06	3.04871e+06	1.98365e+06	2.0694e+06	2.30694e+06	2379903	2608152	2.28124e+06	2.02433e+06	1.82058e+06	1.89729e+06	2.45495e+06	2.62878e+06	2.59508e+06
543.346	1.16963e+06	1.20499e+06	1.12968e+06	1.21521e+06	1.19678e+06	1.2431e+06	1.11581e+06	1190121	1.2208e+06	1109321	1.19519e+06	1086133	2.31471e+06	1.98732e+06	2.33023e+06	1.45905e+06	1.53851e+06	1.53712e+06	2109821	2.22951e+06	2106819	2338156	2.29413e+06	1.67341e+06
544.004	1.57945e+06	1.69522e+06	1.58802e+06	1.67924e+06	1.62237e+06	1.62357e+06	1.7179e+06	1.79425e+06	1.54736e+06	1.5737e+06	1.6152e+06	1.59618e+06	2.07331e+06	1.91495e+06	3.26928e+06	1.80844e+06	1.95864e+06	1.89942e+06	1.79235e+06	1.73643e+06	1.74164e+06	1.80814e+06	1559903	1.62643e+06
544.358	1.39109e+06	1.41772e+06	1343123	1.41501e+06	1.41653e+06	1.36432e+06	1.34679e+06	1.2872e+06	1.39698e+06	1.38321e+06	1.33543e+06	1.30293e+06	2.76562e+06	2.31463e+06	2.96915e+06	1.87591e+06	2.08331e+06	2.07205e+06	2.31619e+06	2.50786e+06	2.24367e+06	2.39978e+06	2.36649e+06	1.79956e+06
545.044	1.09732e+06	1.1459e+06	1.1046e+06	1.09695e+06	1.12065e+06	1.10712e+06	1.10356e+06	1.11677e+06	1.21455e+06	1.05255e+06	1.04396e+06	1.06894e+06	1.08752e+06	1.16725e+06	1.49972e+06	1.12522e+06	1.11823e+06	1.14529e+06	1148917	1.13414e+06	1184703	1.32033e+06	1.15905e+06	1.14525e+06
545.979	1.48341e+06	1.40795e+06	1400267	939348	897142	653763	444518	371902	491684	869442	758412	985679	958641	904826	777139	899234	1.231e+06	728495	364795	375612	372519	447742	560581	613118
546.016	1.518e+06	1.69994e+06	1.61607e+06	1.6525e+06	1.59371e+06	1.61698e+06	1.60987e+06	1636657	1.55539e+06	1433406	1479362	1.33718e+06	1.80957e+06	1641733	2.59289e+06	1.65386e+06	1.6932e+06	1.67188e+06	1.69613e+06	1.66779e+06	1.55569e+06	1.76433e+06	1.52722e+06	1.57131e+06
546.367	1.34947e+06	1.30024e+06	1.19297e+06	1.34917e+06	1.33275e+06	1.24202e+06	2.32277e+06	2.30603e+06	2.40297e+06	1.78933e+06	2043648	1.66676e+06	2.39189e+06	2628387	2.74288e+06	1681889	1.70597e+06	2.24998e+06	4.03625e+06	4446550	4.13193e+06	3708435	3.78046e+06	2.46816e+06
547.085	429969	432793	407920	418319	430028	432042	445184	417702	464293	394543	407874	384932	434812	394822	559477	412914	411290	428308	459653	445991	406125	508561	464696	464041
550.332	316373	324506	317448	325989	335840	337427	322182	340192	319371	298464	302662	320853	330215	333571	404427	305253	298053	343482	349925	356605	345998	405582	344670	367240
551.127	1.11827e+06	1.18502e+06	1.13381e+06	1.11815e+06	1.14354e+06	1.13e+06	1.10553e+06	1.13234e+06	1.13829e+06	1.05415e+06	1.06389e+06	1.05162e+06	1.16033e+06	1.06189e+06	1.45655e+06	1.10738e+06	1.1196e+06	1.17876e+06	1.19112e+06	1.15354e+06	1.12585e+06	1.26261e+06	1.21206e+06	1.1985e+06
552.113	1.1314e+06	1.1376e+06	1115784	1.08308e+06	1.1341e+06	1.12687e+06	1.10853e+06	1060003	1.16455e+06	1.01335e+06	1088993	1.08475e+06	1.11923e+06	1100238	1.44146e+06	1.14046e+06	1.10115e+06	1.10917e+06	1248039	1.17475e+06	1.1154e+06	1.27553e+06	1188392	1.22286e+06
553.411	1.10065e+06	1114167	1.11283e+06	1.50482e+06	1.36481e+06	1.34252e+06	1.07999e+06	1.10795e+06	2.76431e+06	1087097	1.07045e+06	1.09587e+06	1.10775e+06	1.10247e+06	1.45034e+06	1.11538e+06	1.03453e+06	1.15045e+06	1.51635e+06	1.48847e+06	1.46196e+06	1.29313e+06	1.18377e+06	1.18578e+06
556.054	1.11893e+06	1.17526e+06	1.14286e+06	1.09971e+06	1.1434e+06	1.14298e+06	1.21399e+06	1.05523e+06	1.20335e+06	986048	1.04624e+06	1.03507e+06	1.1336e+06	1.08683e+06	1.44467e+06	1.12244e+06	1.06993e+06	1.13625e+06	1.20758e+06	1.14693e+06	1143913	1.3052e+06	1.16121e+06	1.22319e+06
557.184	784493	767514	790647	787996	799141	812106	808472	768481	782915	743987	745136	752583	839452	768679	1.03214e+06	803318	739617	846012	844689	851507	828790	912717	839354	845733
558.318	2.70421e+06	2763999	2.63612e+06	3.4633e+06	3.4725e+06	3022392	2123352	2121220	2.03173e+06	2.46632e+06	2417380	2.34871e+06	8.37666e+06	7918128	11062650	5.26583e+06	5.38732e+06	5580231	5.74263e+06	6.9305e+06	6258539	8.07067e+06	10152595	7.74598e+06
559.311	357694	364315	324365	450656	457328	426013	259733	276563	295825	299823	292631	301730	423258	566386	683885	453349	397346	558841	971294	1.05728e+06	914777	1.40384e+06	1.52346e+06	1.12696e+06
562.121	1.1012e+06	1.11407e+06	1.08961e+06	1.09443e+06	1.15926e+06	1.11806e+06	1.16256e+06	1.09424e+06	1.14597e+06	967317	1.04323e+06	986388	1.12321e+06	1.07912e+06	1.43884e+06	1.08864e+06	1.15616e+06	1.16571e+06	1.20258e+06	1.16794e+06	1.14638e+06	1.31027e+06	1.16296e+06	1.16447e+06
563.095	1.09303e+06	1119998	1.10879e+06	1.13766e+06	1.13177e+06	1.15109e+06	1.11774e+06	1.1431e+06	1.21837e+06	1057658	1.12461e+06	1.07656e+06	1.12162e+06	1.07141e+06	1.47618e+06	1.11896e+06	1079126	1.10663e+06	1.20401e+06	1.12548e+06	1.16069e+06	1.25365e+06	1.17435e+06	1.12987e+06
563.355	2.21731e+06	2.20245e+06	2090294	2137887	2159088	1.92865e+06	2.35025e+06	2.55257e+06	2.60752e+06	2.18991e+06	1.98559e+06	2.16334e+06	2.936e+06	2.79554e+06	4074306	2.29963e+06	2272148	2.45198e+06	2.19337e+06	2403667	2.34122e+06	2.52805e+06	3002031	2862649
564.066	1.8462e+06	1.68252e+06	1.51599e+06	1.13043e+06	1.09203e+06	883194	2443413	2389166	2.49524e+06	1.37191e+06	1.6057e+06	1.52789e+06	858398	994167	1.09493e+06	1.2679e+06	1.35301e+06	1.23165e+06	795163	784580	831398	1.03409e+06	1.32336e+06	1.12682e+06
564.074	624267	645305	580355	498793	517477	496636	790489	826775	763563	642103	651842	602898	762175	668409	777744	671161	837315	604137	455962	436470	479333	489613	537014	501260
564.954	2.56569e+06	2.49708e+06	2.27041e+06	2269575	2.26702e+06	2123898	3.00892e+06	2.75893e+06	2.92515e+06	2.43222e+06	2614210	2.49749e+06	2419287	2.86158e+06	3.46844e+06	2.98839e+06	2.54506e+06	2.92847e+06	2.83349e+06	2671938	2.71179e+06	3.00132e+06	2.90299e+06	2881023
565.99	1.66422e+06	1.82966e+06	1.75715e+06	1.72844e+06	1.68455e+06	1.70678e+06	1.85419e+06	2.00929e+06	1.75728e+06	2.0425e+06	2.04583e+06	1.65983e+06	4.42271e+06	3.77393e+06	4.39736e+06	3.2774e+06	3.30879e+06	2.91984e+06	1775286	1.83099e+06	1.73451e+06	1.78769e+06	1.57855e+06	1554088
566.338	1.48777e+06	1.50188e+06	1.45552e+06	1.457e+06	1.53164e+06	1.49101e+06	1.46187e+06	1.39075e+06	1.4781e+06	1422091	1.4583e+06	1.42279e+06	2.62492e+06	2.17989e+06	2714822	1876210	1.87406e+06	2.02303e+06	2.72343e+06	2.63664e+06	2.44554e+06	2.46734e+06	2.23901e+06	1.81314e+06
567.071	1.11184e+06	1.17387e+06	1.108e+06	1.10568e+06	1.15574e+06	1.10931e+06	1.1082e+06	1.14702e+06	1.11633e+06	1.01187e+06	1.05696e+06	1.07981e+06	1094636	1.12368e+06	1.49088e+06	1.08483e+06	1.02902e+06	1.15105e+06	1.1526e+06	1.1394e+06	1.15925e+06	1.31512e+06	1.15722e+06	1.21138e+06
567.943	1.86882e+06	1.53549e+06	1.48354e+06	1.26769e+06	1144847	748095	450153	372707	527040	769589	791016	1.03466e+06	421650	441395	585648	592977	674770	584736	317477	278816	295520	582896	732288	790049
567.954	6525679	5708161	5580760	4.41249e+06	4.13712e+06	3.03659e+06	1.9184e+06	1.61234e+06	2034723	3789245	3.75504e+06	4401683	3.40931e+06	3.53576e+06	3533162	3.83055e+06	4.60891e+06	3.57325e+06	1.6478e+06	1.5199e+06	1.56962e+06	3.02367e+06	3.82116e+06	3766051
567.999	336933	447436	378830	396628	341379	356021	446416	405887	386075	409892	439200	368266	452065	466011	733345	377714	383736	435883	401860	401328	394825	413736	324701	335062
568.004	344098	409399	351769	380216	356912	330674	485237	500756	434292	649130	736927	554750	765541	885432	895020	757785	701349	871785	422356	454460	444618	433930	364406	365658
568.349	1.38704e+06	1.27925e+06	1.28453e+06	841317	870554	832480	1.03946e+06	954012	963710	739195	794776	761159	803087	825865	1.29381e+06	883073	835364	1.08678e+06	1.38325e+06	1.35334e+06	1200107	1.46665e+06	1.34591e+06	1.08155e+06
569.36	1.03562e+06	1.05419e+06	1.04501e+06	912198	905066	869206	913210	932144	1.51836e+06	840540	835359	794836	1.04417e+06	924242	1.51856e+06	990354	964284	1.07095e+06	1.06303e+06	965393	969958	1.06977e+06	1.00651e+06	940652
569.934	7.94833e+06	8106950	7.88402e+06	7.39217e+06	7501409	5.77225e+06	6191635	6.07108e+06	6575166	4871896	4745641	5.11582e+06	5340966	6.24657e+06	9274288	7.81547e+06	6.85487e+06	7.23807e+06	3.09889e+06	3.12198e+06	2.95744e+06	4837222	5476760	5750701
572.04	1.07644e+06	1143837	1.0758e+06	1.08385e+06	1.09686e+06	1.12088e+06	1.09962e+06	1.06991e+06	1.16027e+06	1.0054e+06	1.04151e+06	1.06342e+06	1.13168e+06	1.11381e+06	1.44214e+06	1.11695e+06	1.06991e+06	1.14262e+06	1.20082e+06	1.12429e+06	1.16112e+06	1.31493e+06	1.15304e+06	1167749
573.055	1.09385e+06	1136749	1.09356e+06	1.09376e+06	1.10939e+06	1.08564e+06	1.12631e+06	1.09532e+06	1174436	1.07299e+06	1.00634e+06	996202	1.07668e+06	1.07303e+06	1.46124e+06	1.09767e+06	1.06665e+06	1.14662e+06	1.21495e+06	1.12055e+06	1.1443e+06	1.33408e+06	1.17074e+06	1.17987e+06
574.062	1.08645e+06	1.11105e+06	1098897	1.09551e+06	1.12952e+06	1.10847e+06	1.08454e+06	1.15215e+06	1.08251e+06	1.04276e+06	1.0376e+06	1.07029e+06	1.10774e+06	1.05637e+06	1.46177e+06	1.08986e+06	1.11266e+06	1.18644e+06	1.19478e+06	1.14772e+06	1.15824e+06	1.32226e+06	1.17026e+06	1.1576e+06
575.094	1.19962e+06	1.28875e+06	1.2432e+06	1.19419e+06	1.18701e+06	1188298	1.09726e+06	1.06805e+06	1.09725e+06	1.05222e+06	1034845	1.04654e+06	1.13479e+06	1.06419e+06	1.4574e+06	1.0851e+06	1.09744e+06	1.1701e+06	1166623	1.13946e+06	1.10227e+06	1.25327e+06	1.15916e+06	1.19065e+06
575.507	181301	184083	177847	180245	188135	198262	199132	180165	204703	161083	180151	167458	200413	179350	250534	181822	183228	177622	302759	266285	229209	257261	228533	199808
577.521	812280	839682	857130	864639	884089	903705	783390	814924	878827	811694	854614	831352	850059	847055	1.13407e+06	875209	821690	859917	1.40364e+06	1.31353e+06	1.22326e+06	1.13736e+06	1.02279e+06	1.0079e+06
578.092	1.09937e+06	1125643	1.09161e+06	1.07086e+06	1.11057e+06	1082659	1.09572e+06	1.10495e+06	1.1198e+06	1.02924e+06	989482	1.00683e+06	1.04165e+06	1099034	1.47438e+06	1.14552e+06	1.14258e+06	1144453	1.16861e+06	1.10901e+06	1094729	1.27392e+06	1151114	1.1967e+06
579.097	1.05512e+06	1.13498e+06	1.08432e+06	1.1069e+06	1.14009e+06	1.09665e+06	1.11449e+06	1.07229e+06	1.0978e+06	1.04899e+06	1.02306e+06	1.03441e+06	1.1269e+06	1.07829e+06	1.46239e+06	1.06012e+06	1.08335e+06	1.13956e+06	1.18573e+06	1122243	1096183	1.28809e+06	1.21441e+06	1.1465e+06
579.873	5.30472e+06	4.51924e+06	4166002	3.97574e+06	4.10498e+06	3.12065e+06	2824840	2849612	3.00661e+06	1.96201e+06	1.865e+06	2.53646e+06	1.57622e+06	1.69094e+06	2.47369e+06	2.61784e+06	2.31099e+06	2.43272e+06	1834324	1.78685e+06	1742164	2908992	3.1391e+06	3.5799e+06
580.129	1.06785e+06	1.12049e+06	1.09273e+06	1.06512e+06	1.10272e+06	1108122	1.06332e+06	1.02279e+06	1.04761e+06	1.03928e+06	987316	1.06497e+06	1.07731e+06	1.07462e+06	1.46504e+06	1.09263e+06	1.03323e+06	1.13148e+06	1.16465e+06	1154248	1.17182e+06	1.27389e+06	1.14871e+06	1.13018e+06
582.306	2243565	2.19839e+06	2.12239e+06	2067707	2.17776e+06	2.00775e+06	1603564	1.60829e+06	1.70415e+06	1730095	1.62484e+06	1.73523e+06	2808231	2.75147e+06	3.54151e+06	2.65763e+06	2.52791e+06	2.81737e+06	2987660	3.13515e+06	2.81386e+06	3.29074e+06	3.39816e+06	2.93902e+06
582.952	1.46478e+06	1.48746e+06	1.40538e+06	1.43023e+06	1.42969e+06	1.39364e+06	1.7971e+06	1.649e+06	1.92497e+06	1361226	1.50349e+06	1.40165e+06	1.1693e+06	1.1701e+06	1.78385e+06	1.33841e+06	1.22141e+06	1.51892e+06	1.55515e+06	1.49552e+06	1.44194e+06	2129918	1.58996e+06	1.63429e+06
583.04	1.12158e+06	1.12674e+06	1.06117e+06	1.10393e+06	1152149	1135362	1.14953e+06	1.12509e+06	1192588	1051208	1037218	1.06961e+06	1.0777e+06	1.09971e+06	1.47146e+06	1.12345e+06	1.09985e+06	1.14549e+06	1.22183e+06	1.15217e+06	1.14083e+06	1.30762e+06	1.19054e+06	1.13763e+06
584.069	1082833	1.15883e+06	1.08787e+06	1.10788e+06	1.12786e+06	1.08055e+06	1.13412e+06	994353	1.07589e+06	1.04644e+06	1.0386e+06	1.00976e+06	1.05821e+06	1088559	1.40823e+06	1.13202e+06	1.06435e+06	1.10803e+06	1.18067e+06	1.13405e+06	1.10352e+06	1.26512e+06	1.12611e+06	1157144
585.041	212872	233562	218293	214708	227966	225507	246996	220996	209975	204297	223115	207276	223699	194416	283502	229857	209964	233573	246621	219022	226089	257663	220891	246981
585.908	4.11077e+06	4.0976e+06	3.81113e+06	4.12635e+06	4074554	3.29184e+06	2361291	2.33857e+06	2.49979e+06	1.97631e+06	2.04084e+06	2.3118e+06	2.36649e+06	2.46991e+06	6.27573e+06	2.58929e+06	2.46003e+06	2.54514e+06	1963874	1.8355e+06	1.89782e+06	2766594	2.83498e+06	3.01234e+06
586.082	759298	803933	779526	774971	813412	788236	768899	730378	821552	705720	731563	731583	907308	812206	1.13983e+06	826778	792261	802348	833306	789683	818309	912391	811494	812375
587.083	1.08484e+06	1.1461e+06	1.08276e+06	1.08664e+06	1104504	1.09366e+06	1.0832e+06	1.09166e+06	1.10541e+06	1.02256e+06	982266	1.00655e+06	1.09372e+06	1.11911e+06	1.44428e+06	1.10896e+06	1.0768e+06	1.10018e+06	1151840	1159132	1.10722e+06	1.28939e+06	1.13072e+06	1.15317e+06
587.982	548931	701731	561510	584578	567100	500688	697120	754324	646617	869164	1040825	941118	1.41626e+06	1.10814e+06	991512	792613	853065	806908	806005	925495	1065511	590749	624555	451518
588.987	3.50126e+06	4.03531e+06	3.32847e+06	3.65077e+06	3.52346e+06	3533847	4.76305e+06	4643408	3994542	4858177	6.17579e+06	6.0944e+06	4.72085e+06	4.01114e+06	4014534	3.04389e+06	3.14896e+06	3.55782e+06	9255298	8943164	9497234	6.29839e+06	5085162	3.74557e+06
589.945	2.20519e+06	2.13678e+06	2.04914e+06	1.71541e+06	1.74716e+06	1566421	1.34243e+06	1.16281e+06	1.26188e+06	2203894	2.24745e+06	2.23105e+06	2.92251e+06	2.88888e+06	2.6163e+06	2.715e+06	3.15279e+06	2.60699e+06	1.45619e+06	1405241	1.42519e+06	2.03528e+06	2.27797e+06	2.07265e+06
590.048	1.09551e+06	1107246	1068232	1074754	1.09465e+06	1.13175e+06	1.11326e+06	1.08476e+06	1.13701e+06	1.03639e+06	1.06875e+06	1.03459e+06	1.10958e+06	1040874	1461638	1.10604e+06	1112031	1.1359e+06	1.16878e+06	1.16986e+06	1.16242e+06	1.29721e+06	1.16308e+06	1.16289e+06
591.128	1.03638e+06	1.06198e+06	1.03591e+06	1.08063e+06	1.10232e+06	1.0843e+06	1.14631e+06	1.01048e+06	1.08268e+06	984979	1006055	1.02042e+06	1.10399e+06	1064326	1.40058e+06	1.11483e+06	1.07239e+06	1.11994e+06	1.15796e+06	1.12434e+06	1.07298e+06	1279125	1.14704e+06	1143273
592.357	1365872	1.35587e+06	1.38842e+06	1.3442e+06	1.37963e+06	1.35764e+06	1207401	1.30815e+06	1.40879e+06	1279426	1303576	1.34499e+06	1.425e+06	1.43526e+06	1.87169e+06	1.41332e+06	1.43203e+06	1.37773e+06	1.49657e+06	1.40564e+06	1.46474e+06	1.62106e+06	1458200	1.44738e+06
593.14	1.07324e+06	1.12344e+06	1060061	1.06258e+06	1.09579e+06	1.08541e+06	1.12355e+06	1.00172e+06	1.06872e+06	1.00781e+06	1.02543e+06	1030854	1.02245e+06	1.10382e+06	1.36573e+06	1.0527e+06	1.0453e+06	1.07975e+06	1.10676e+06	1.08969e+06	1.07685e+06	1.27774e+06	1.14417e+06	1.16814e+06
594.141	1088808	1.12754e+06	1.06721e+06	1.0888e+06	1.11158e+06	1.09525e+06	1.08041e+06	994172	1.05058e+06	955754	981461	1.06487e+06	1.12035e+06	1.07305e+06	1396968	1068792	1.09409e+06	1.12023e+06	1.14543e+06	1.0845e+06	1.07095e+06	1.2789e+06	1.12801e+06	1.16026e+06
595.381	1.4923e+06	2127731	1.47793e+06	1.32916e+06	1.36538e+06	1.37239e+06	1305064	1.26363e+06	1.51202e+06	1.29262e+06	1.22561e+06	1.33185e+06	1.33623e+06	1.25513e+06	1.71927e+06	1.33087e+06	1.2771e+06	1.35546e+06	1.47644e+06	1.38812e+06	1.37442e+06	1665722	1.48438e+06	1.3988e+06
596.383	1.3805e+06	1556838	1.39208e+06	1353807	1351033	1.34618e+06	1342517	1.272e+06	1.45846e+06	1.22801e+06	1.26096e+06	1.27355e+06	1.2841e+06	1.33646e+06	1.69381e+06	1.30112e+06	1259746	1.37953e+06	1.38761e+06	1.40028e+06	1.39347e+06	1.54604e+06	1.41223e+06	1.43797e+06
597.104	1.04436e+06	1.14999e+06	1.04594e+06	1.05467e+06	1.09082e+06	1079588	992415	1.1061e+06	1.10412e+06	968012	1.02965e+06	1030061	1.08698e+06	1.04981e+06	1.39616e+06	1.08604e+06	1.0471e+06	1.10982e+06	1.164e+06	1121980	1.14122e+06	1.23151e+06	1.13563e+06	1.10156e+06
598.943	15611857	16405774	14122122	16058941	15056670	8896988	15488126	15537559	16141425	11319212	12523249	13182084	11497813	12946786	19414854	18171384	16366042	15775902	6471590	6.87864e+06	6.89511e+06	9298797	10055309	11340887
599.037	1088767	1.12582e+06	1.05969e+06	1.08158e+06	1.10254e+06	1.10599e+06	1.09444e+06	1.06913e+06	1070727	1.03479e+06	953861	1.05032e+06	1.07829e+06	1.04641e+06	1.42387e+06	1.05178e+06	1.04984e+06	1.09403e+06	1.17125e+06	1.08373e+06	1.1364e+06	1.27275e+06	1.14195e+06	1.13665e+06
599.525	1.23666e+06	1.3023e+06	1.26645e+06	1.3964e+06	1.36115e+06	1361253	1.19577e+06	1.18157e+06	1248816	1.55438e+06	1.58574e+06	1.34325e+06	1913789	1.71313e+06	2.10645e+06	1.68705e+06	1.68624e+06	1.83506e+06	1.90789e+06	1963251	2060554	1.37475e+06	1.40156e+06	1.39464e+06
599.984	9032839	8128590	7687813	8144511	8041836	5.97374e+06	6.84481e+06	6847884	7723899	4.15953e+06	4405874	5672776	2.92042e+06	3.26772e+06	3.31407e+06	5.85072e+06	5.66395e+06	5336636	2302386	2.24106e+06	2.28857e+06	4645492	5461519	6.2495e+06
599.994	7.03009e+06	6.46907e+06	6026138	6.14897e+06	6025658	3.96736e+06	5390954	5.82724e+06	6114821	3.56034e+06	3.65202e+06	4719835	2532986	2.87666e+06	2.78868e+06	5293985	5144745	4595663	1.72063e+06	1.70627e+06	1.76071e+06	2831434	3.9212e+06	4563265
599.995	6132507	5718963	5.30663e+06	5.33257e+06	5.22033e+06	3.38776e+06	4757848	5.28859e+06	5395245	3322371	3338112	4274235	2.50032e+06	2.8018e+06	2.71025e+06	5.00725e+06	4.92389e+06	4227339	1.59095e+06	1.59553e+06	1634943	2.43046e+06	3.42134e+06	3.97548e+06
600.045	1.11981e+06	1.14835e+06	1.03947e+06	1.06827e+06	1.09671e+06	1.09829e+06	1.14057e+06	1.0762e+06	1.18981e+06	1028143	977717	990820	1.09102e+06	1.04654e+06	1.44846e+06	1.10307e+06	1.03718e+06	1.0697e+06	1.07314e+06	1.09937e+06	1.12394e+06	1.23584e+06	1140198	1.18931e+06
600.063	758804	797748	753633	778480	755976	750941	812575	747653	729838	716279	701503	706680	775173	760914	1.01368e+06	778703	745003	738908	790963	781937	820044	870037	838831	831057
601.01	1.12159e+06	1.12017e+06	1.07232e+06	1.08559e+06	1.12013e+06	1.0918e+06	1.12608e+06	1.08434e+06	1.15034e+06	1.08923e+06	1.00592e+06	1062384	1.15999e+06	1.14676e+06	1.44655e+06	1199848	1.2076e+06	1.13334e+06	1.17078e+06	1.0898e+06	1.14561e+06	1.23686e+06	1.14172e+06	1.15524e+06
601.521	1.1095e+06	1.15275e+06	1.09253e+06	1.19145e+06	1.18451e+06	1.17738e+06	1.03914e+06	1061668	1.09743e+06	1.11866e+06	1.20729e+06	1.1003e+06	1.08819e+06	1083035	1.41275e+06	1.11477e+06	1.05685e+06	1.21811e+06	2.36567e+06	2.04511e+06	2.19335e+06	1.41835e+06	1.28715e+06	1.22379e+06
602.019	6.90375e+06	6084791	5.76881e+06	5160504	5.1431e+06	4.11011e+06	8621110	8.24075e+06	9626664	5100441	5836457	6.34954e+06	3.2835e+06	4.19385e+06	4.00487e+06	6.71393e+06	6195083	6332390	3347877	2.95391e+06	3.39353e+06	5820429	6401383	6.44108e+06
602.023	8196282	7.37683e+06	6.95662e+06	6163629	6.12256e+06	4945035	10340143	10332873	11574308	6.69119e+06	7.28481e+06	7.87336e+06	5759779	6.41805e+06	6.19483e+06	9351841	9344060	8102513	4.03611e+06	3.60327e+06	4.08887e+06	6.69308e+06	7.44147e+06	7533094
602.052	2.88301e+06	2.94031e+06	2.75164e+06	2576993	2.55403e+06	2.41786e+06	3412549	3.68635e+06	3589657	3.11337e+06	2.90492e+06	3.09787e+06	4201795	3.93178e+06	4371141	4.44377e+06	4915237	3.41543e+06	2.36182e+06	2.2855e+06	2359611	2.66156e+06	2704279	2.73777e+06
602.091	1.02379e+06	1.06843e+06	1.02376e+06	1.0628e+06	1.08141e+06	1.06094e+06	1.10939e+06	1.05622e+06	1.07365e+06	990775	970074	1.04197e+06	1.11136e+06	1.03649e+06	1.38894e+06	1.05789e+06	1.02959e+06	1.10562e+06	1.18546e+06	1.10434e+06	1.10578e+06	1.27815e+06	1.14861e+06	1151059
603.052	884534	931314	875197	877466	905697	878749	893718	905610	949407	808443	837651	853018	909548	849513	1.17649e+06	918961	880597	899601	931403	909414	896141	1.0389e+06	932406	899190
603.054	1.08451e+06	1.14435e+06	1.06833e+06	1.07382e+06	1.10541e+06	1.07581e+06	1.1045e+06	1.09954e+06	1.14562e+06	994594	1039908	1.0443e+06	1.11223e+06	1.04904e+06	1.43255e+06	1.13317e+06	1.07424e+06	1089145	1.14674e+06	1110219	1.08983e+06	1.27052e+06	1.14088e+06	1.10356e+06
603.071	783503	811960	787536	778273	799083	796665	797412	816666	747146	743050	766178	742069	771640	787160	1.02923e+06	826038	753969	775570	827986	789674	772849	891004	817240	809912
603.09	1.09531e+06	1.19438e+06	1147361	1103314	1.09797e+06	1.1009e+06	1.05758e+06	1.12538e+06	1.03167e+06	1.00922e+06	1.0486e+06	1.03412e+06	1.09357e+06	1.11233e+06	1.56677e+06	1.10809e+06	1027162	1.13078e+06	1.10723e+06	1.13978e+06	1115535	1.24476e+06	1156952	1.14194e+06
603.557	1.19278e+06	1.32298e+06	1.25795e+06	1.43479e+06	1.3249e+06	1.36768e+06	1.17088e+06	1.22039e+06	1.22555e+06	1.45395e+06	1.57211e+06	1197733	2.1415e+06	1957551	2.24735e+06	1459603	1.4368e+06	1.46019e+06	3.01163e+06	2696092	3168082	1.45465e+06	1.42694e+06	1.34647e+06
603.952	3.11396e+06	3.26739e+06	2.85896e+06	2.8954e+06	2.75153e+06	2586301	4.17232e+06	4064782	3.88484e+06	3752944	4449516	4.33474e+06	4710163	4.33446e+06	4257154	3.65209e+06	3.8541e+06	3.59571e+06	4780129	4817673	5175786	4.07124e+06	3.84155e+06	3.30898e+06
604.054	1.09872e+06	1.16672e+06	1.08059e+06	1.05045e+06	1.10912e+06	1.10232e+06	1202223	1.07144e+06	1.15238e+06	1.04179e+06	1.01794e+06	1.05064e+06	1.163e+06	1.09231e+06	1.53746e+06	1.15541e+06	1.15763e+06	1.15242e+06	1.14506e+06	1.09155e+06	1.10369e+06	1.25187e+06	1.15954e+06	1174393
604.945	1.37337e+06	1.39652e+06	1.29804e+06	1.26931e+06	1.20136e+06	1.30565e+06	1.89856e+06	1.8756e+06	1.95675e+06	1.55413e+06	1.64643e+06	1.57198e+06	936256	1.00626e+06	1466206	924614	913385	1.11247e+06	2.95636e+06	2.41164e+06	2258637	2.83083e+06	1965475	1.76101e+06
605.91	4712497	4.02728e+06	4028765	3.81549e+06	3.64045e+06	2.55622e+06	816104	726494	855375	2.48178e+06	2.57447e+06	3377691	1.86889e+06	2.28108e+06	1.89104e+06	3004585	3019399	2.86922e+06	901090	825728	966579	2.61425e+06	3.26898e+06	3.45107e+06
606.314	6.98801e+06	6.67544e+06	6422824	4.2024e+06	4.3075e+06	3684984	4.15059e+06	4036648	4310940	3.10763e+06	3.21636e+06	3.36614e+06	5770746	5394175	7.54448e+06	5891289	5232183	5.60803e+06	5828925	5932628	5555517	5.97543e+06	6.31881e+06	6215837
607.055	334236	340973	337003	338540	341660	333355	327110	337594	381728	322092	306873	316202	331186	339425	451433	323897	330108	370906	360841	335236	340955	395054	358511	342386
607.318	2726500	2.70267e+06	2.58139e+06	1.89008e+06	1.97739e+06	1.79008e+06	1.93401e+06	1.7991e+06	2.04956e+06	1.5692e+06	1615946	1654377	2392371	2241834	3.1157e+06	2.38686e+06	2.22429e+06	2.40326e+06	2.47203e+06	2.48566e+06	2.33341e+06	2.54568e+06	2.52776e+06	2.49127e+06
607.465	211291	217517	224042	230421	224258	231125	238217	212913	235776	211990	212990	200957	203440	224913	301140	217258	211024	214389	238822	241549	232826	258083	231885	238768
608.468	1.06946e+06	1.08863e+06	1.05299e+06	1.03071e+06	1.05811e+06	1.06414e+06	993192	993237	1.03729e+06	995892	957954	962697	1.04638e+06	1055911	1.39871e+06	993990	1.03608e+06	1.08063e+06	1213129	1.10589e+06	1111367	1.21724e+06	1.13718e+06	1.10776e+06
609.996	1.05984e+06	1099513	1.04522e+06	1.05991e+06	1.08573e+06	1.06729e+06	1048211	1.01982e+06	1.12976e+06	992931	967114	1.04693e+06	1.07297e+06	1.06404e+06	1432127	1.06098e+06	1.01408e+06	1.08449e+06	1.1075e+06	1.08607e+06	1.09623e+06	1.25306e+06	1.12321e+06	1.12135e+06
611.104	1.06253e+06	1097387	1.0754e+06	1.0937e+06	1.10144e+06	1.08727e+06	1.10057e+06	1.07054e+06	1.00587e+06	959446	993351	997408	1.0732e+06	1058782	1373536	1.03484e+06	1.04279e+06	1.07616e+06	1.15219e+06	1.10517e+06	1.11355e+06	1.21901e+06	1.11162e+06	1.13672e+06
611.924	1.85182e+06	1871399	1856657	1682369	1.65476e+06	1.65636e+06	1.51741e+06	1.45901e+06	1662337	2.45518e+06	2.43935e+06	2.35752e+06	3404979	3.40684e+06	2865747	3.15098e+06	3.42905e+06	2.90144e+06	1.94426e+06	1773847	1.87698e+06	2.43619e+06	2.60145e+06	2171079
612.027	148551	146670	146694	146996	152664	153459	152687	153040	160584	138743	148602	142851	149916	148946	210565	160038	137217	152966	155947	153032	148114	175455	157102	159146
612.036	227060	230961	220359	222464	229860	230291	233149	215028	226685	203900	213064	211193	219986	215174	290104	218791	197765	231841	231871	234330	232674	259314	229639	235456
614.909	511373	455383	424281	514528	513577	626945	350406	289198	370069	260797	248813	274842	198770	206685	354260	237264	229804	234242	419341	408497	326244	945458	657537	613063
615.924	2.62895e+06	2.68117e+06	2312722	2.72731e+06	2545899	2.07252e+06	1.97346e+06	1.9431e+06	2.00555e+06	1.64984e+06	1.74655e+06	1.88663e+06	1.73112e+06	1.73245e+06	3.61564e+06	1.92467e+06	1.9003e+06	1.80159e+06	1.75872e+06	1.67847e+06	1.66365e+06	2.13609e+06	2043675	2.13811e+06
616.193	2.82788e+06	2.97877e+06	2.81944e+06	3043574	2.95763e+06	3.24823e+06	9268054	8733686	8603288	6393457	6.20773e+06	4522216	2.46326e+06	2.70334e+06	4.04148e+06	4129023	3.46175e+06	4.77655e+06	4.01362e+06	4.01652e+06	4123588	4.45131e+06	5157818	5.56959e+06
616.198	1.86829e+06	1.99895e+06	1.84065e+06	2.0375e+06	1.90415e+06	1.98991e+06	6.64274e+06	6528798	5736281	4995492	4.66389e+06	3.26302e+06	1831046	2.00912e+06	3037965	3.29464e+06	2.77787e+06	3.65603e+06	2.33704e+06	2.44632e+06	2.55997e+06	2.08187e+06	3.06635e+06	3.28259e+06
616.202	2.25749e+06	2.42015e+06	2236041	2.47269e+06	2.31787e+06	2.43083e+06	7417823	7.24144e+06	6469066	5587987	5.22981e+06	3.75212e+06	2.21794e+06	2.39605e+06	3566193	3.74174e+06	3.21507e+06	4.15981e+06	2826142	2.91646e+06	3078356	2602791	3.61699e+06	3.83944e+06
617.21	518347	576822	528713	587034	570219	593067	1.18922e+06	1.19066e+06	1.046e+06	1.08364e+06	1.00119e+06	738947	605220	651312	900993	789503	773520	787406	604125	662964	637482	608603	678994	797647
617.994	12131496	10060188	9701699	11036807	10871659	7865026	8789732	7826369	10055095	4.00509e+06	4.72925e+06	6687407	1.33753e+06	2.18514e+06	2.05351e+06	5.47815e+06	4.39544e+06	5544343	2.40438e+06	2.1536e+06	2.39777e+06	6065982	7.07204e+06	8119415
617.997	20409424	17710764	16978550	18256436	18014666	12952267	15462498	15127198	17730970	8829207	9200579	12816616	5.7208e+06	7.06997e+06	6273718	14417278	13600942	11491892	4.17253e+06	3.87325e+06	4229236	9845656	11656754	13629561
618.004	6.57905e+06	6.16826e+06	5.7947e+06	5485244	5328330	3.0623e+06	5.37828e+06	6259386	6.24236e+06	4.00425e+06	3.73435e+06	5164229	3.70465e+06	4.21012e+06	3.51208e+06	8.02879e+06	8281707	5166277	1.02384e+06	1.05543e+06	1.21161e+06	1.64939e+06	3.0737e+06	3.91855e+06
618.204	161982	167612	166087	176379	174000	185208	308708	278257	272135	239031	222654	199351	157005	174994	214574	193443	162341	206545	205950	205143	200942	209471	214236	219868
619.008	3.11904e+06	2.89377e+06	2.70964e+06	2.83923e+06	2.78548e+06	2.02012e+06	2.55549e+06	2.60174e+06	2.79009e+06	1757584	1.83705e+06	2.24432e+06	1.4447e+06	1.62409e+06	1.728e+06	2.69675e+06	2.46276e+06	2.16665e+06	1.29682e+06	1.26156e+06	1.23318e+06	1.78953e+06	1.96631e+06	2215416
619.062	1.06937e+06	1.13594e+06	1.0613e+06	1.08244e+06	1.09184e+06	1.07901e+06	1.13702e+06	1.13086e+06	1.05416e+06	999740	1.02382e+06	1.04001e+06	1.17823e+06	1126137	1.89794e+06	1.08362e+06	1.11236e+06	1.09816e+06	1.11591e+06	1.09354e+06	1.11723e+06	1241607	1117354	1.12788e+06
619.171	812425	819678	786247	796826	834553	844766	1.0664e+06	940044	1.14398e+06	894536	900004	874976	731438	733524	1020388	810262	788921	844099	1.04841e+06	1.03723e+06	1.06827e+06	1208837	1.07394e+06	1.11515e+06
620.064	534874	538135	485411	539446	540935	544916	500882	495885	552638	461293	520626	509151	511639	556747	766094	545807	555129	528160	561108	551266	544803	623659	557644	561126
620.119	1.01887e+06	1039146	1.04192e+06	1.06694e+06	1.06453e+06	1.04749e+06	1.01716e+06	1.06579e+06	1.0402e+06	991848	966194	1.05315e+06	1.0668e+06	1.04733e+06	1.4349e+06	1.11707e+06	1.0563e+06	1.02615e+06	1.08704e+06	1.07409e+06	1063605	1.2378e+06	1106975	1.1265e+06
620.934	13720001	12206630	11347996	11621122	11127796	8810051	15783688	15025462	16452128	10658482	12339150	13846788	9101144	9375588	9628811	10217444	10170649	9361496	12261515	11481842	12544618	13278259	14288402	13915915
621.887	11828679	10223989	9738752	11137006	10676809	6.87489e+06	1.74477e+06	1.61794e+06	1.78802e+06	4145891	4.17781e+06	6682537	3674140	4003549	3.39388e+06	5.75395e+06	6.2065e+06	4832344	1.6533e+06	1.6318e+06	1.64043e+06	4.1487e+06	5.14133e+06	6119705
621.899	1.21427e+06	1.25436e+06	1.17979e+06	1.11375e+06	1097476	679065	395253	397327	375072	925476	668117	1.04538e+06	1.2342e+06	1.16888e+06	898811	1.2872e+06	1.71034e+06	831292	373990	375402	363239	501417	594842	716774
623.038	623957	607425	566689	603097	599121	612476	598534	596494	592564	579742	589046	572279	692239	658675	840112	616627	578864	671588	637663	617372	600743	688863	643013	654321
623.413	1.31747e+06	1.45491e+06	1.28524e+06	1.30711e+06	1.31207e+06	1.28839e+06	1.22072e+06	1302471	1.38377e+06	1.19057e+06	1.23033e+06	1.24297e+06	1.33097e+06	1.29678e+06	1.72837e+06	1.29543e+06	1.26178e+06	1.31033e+06	1349689	1.39392e+06	1.34285e+06	1.52685e+06	1.40457e+06	1.36498e+06
623.507	395304	415820	409798	396879	411015	486652	403969	390569	398902	384509	392187	382779	370025	351678	516893	392148	375704	404095	521260	485984	417737	614446	499322	486995
623.523	2.02601e+06	2.24036e+06	2.17993e+06	2.1846e+06	2.23424e+06	2.47725e+06	2238693	2427042	2.24452e+06	3.35519e+06	3.0105e+06	2.52984e+06	4442620	4.46722e+06	4.4161e+06	3.83336e+06	3.57774e+06	4120294	2.4026e+06	2.32484e+06	2.3861e+06	2412232	2.62327e+06	2851043
623.894	2.53631e+06	2.28822e+06	2.22601e+06	2.36305e+06	2.32227e+06	1.64134e+06	1.05106e+06	1090156	1.10542e+06	1.39221e+06	1.33224e+06	1.80273e+06	1.37179e+06	1.37626e+06	1.54214e+06	1.80853e+06	1785235	1498253	1.09257e+06	1.11153e+06	1.11633e+06	1.432e+06	1.49362e+06	1.67511e+06
624.015	1.80401e+06	1.86072e+06	1.77858e+06	1.49829e+06	1556937	1.44596e+06	2685198	2735743	2.80251e+06	2.72993e+06	2.73668e+06	2390313	3525524	3.71364e+06	3.51345e+06	4404392	4280203	3.46383e+06	1.63271e+06	1574457	1.71735e+06	1.77756e+06	2.15299e+06	2.11663e+06
624.065	1.05184e+06	1.10088e+06	1.00981e+06	1.0755e+06	1.06761e+06	1.06901e+06	1.07343e+06	1.02439e+06	1.02285e+06	979778	997239	1.03938e+06	1.08648e+06	1.03537e+06	1.39116e+06	1.05422e+06	1.09289e+06	1.09241e+06	1.12631e+06	1151269	1.05139e+06	1.23816e+06	1.12097e+06	1.1281e+06
624.416	1.27453e+06	1.37533e+06	1.2365e+06	1.2784e+06	1.312e+06	1.32702e+06	1.25623e+06	1.28532e+06	1.34292e+06	1.19463e+06	1.24976e+06	1.29778e+06	1.25033e+06	1.33067e+06	1.69272e+06	1.3023e+06	1.22244e+06	1.3663e+06	1.46014e+06	1.30846e+06	1.40646e+06	1.51385e+06	1.40814e+06	1.38892e+06
624.529	1.26701e+06	1.29135e+06	1.29732e+06	1.29348e+06	1.32839e+06	1.40918e+06	1.3884e+06	1.3558e+06	1.36716e+06	1.74284e+06	1.52671e+06	1.38561e+06	2.2325e+06	2.25372e+06	2.3818e+06	1.90651e+06	1.79599e+06	2.10906e+06	1.39677e+06	1.33436e+06	1.36491e+06	1.41237e+06	1.49348e+06	1.64183e+06
625.073	1.12761e+06	1.17459e+06	1.10513e+06	1.13968e+06	1.17122e+06	1.14574e+06	1.06518e+06	1.13393e+06	1.11473e+06	1.06722e+06	1.06189e+06	1.06969e+06	1412349	1.25421e+06	1.67633e+06	1.21478e+06	1.20081e+06	1.14522e+06	1213913	1.20826e+06	1.12796e+06	1.3105e+06	1.18195e+06	1.17072e+06
625.074	1.04704e+06	1.09085e+06	1.0273e+06	1.05874e+06	1.08583e+06	1.06509e+06	982138	1052575	1.03575e+06	995412	985229	1.00217e+06	1.33026e+06	1.17197e+06	1.56313e+06	1.13421e+06	1.11801e+06	1.06382e+06	1.1261e+06	1128564	1.04618e+06	1.21354e+06	1096904	1085934
625.118	1.0628e+06	1.07025e+06	1.03024e+06	1.03844e+06	1.07321e+06	1.05058e+06	1.02439e+06	1066071	1092796	999367	957993	1.00055e+06	1.03288e+06	1.04797e+06	1.34506e+06	1.0653e+06	1.0363e+06	1112246	1.13663e+06	1.07997e+06	1.05185e+06	1.19907e+06	1.06132e+06	1.06785e+06
626.067	417502	426046	399679	407235	418936	410510	410735	402371	425997	388313	357835	374516	417237	433598	551332	406175	355497	422350	423724	448346	419988	494038	429948	450248
626.078	423841	416105	399982	414606	417062	413343	397801	385112	405653	381320	400025	383983	441890	424428	547702	401438	386940	428806	421208	422298	415945	481651	428974	420861
627.556	1.36016e+06	1.32885e+06	1358753	1.24928e+06	1.28412e+06	1.30299e+06	1.35528e+06	1.33069e+06	1.30442e+06	1.24194e+06	1.21582e+06	1.24857e+06	1.45392e+06	1.45906e+06	1.79662e+06	1.44447e+06	1.33443e+06	1.47643e+06	1.41297e+06	1.34355e+06	1.45721e+06	1.35321e+06	1.28616e+06	1349960
627.895	5.67112e+06	5329483	5424602	4.54827e+06	4633378	3841294	1.81407e+06	1627732	1857413	5767329	5.45808e+06	5.84262e+06	6.67506e+06	7.68241e+06	5177496	8148797	8478971	7112296	2.27939e+06	2242777	2.50394e+06	4.84935e+06	5975601	5.92834e+06
627.904	4.16005e+06	4.09906e+06	4.12968e+06	3322044	3.41204e+06	2730029	1.46695e+06	1.3019e+06	1.426e+06	4.91763e+06	4558911	4791441	6447929	7.28023e+06	4.65934e+06	7631980	8.12987e+06	6314909	1.69268e+06	1.68741e+06	1900905	3.20165e+06	4275923	4.26995e+06
627.905	3.96893e+06	3.94311e+06	3.95839e+06	3174512	3.2596e+06	2607388	1.45101e+06	1.29307e+06	1.40813e+06	4777099	4.40033e+06	4.6265e+06	6400559	7163868	4.58669e+06	7.45461e+06	8007033	6.10171e+06	1.64016e+06	1.63854e+06	1.83445e+06	2999390	4028338	4.03589e+06
628.006	1.03234e+06	1.09002e+06	1.04337e+06	1.06731e+06	1.08803e+06	1.06239e+06	1.04408e+06	1.01182e+06	1.04878e+06	969998	995784	998228	1.05548e+06	1.02256e+06	1.36397e+06	1097577	1.08908e+06	1.00139e+06	1.1565e+06	1.04173e+06	1.10395e+06	1.23617e+06	1.1602e+06	1.11469e+06
628.786	1021896	1.07896e+06	1.03274e+06	1.05668e+06	1.07734e+06	1051758	1033495	1.00158e+06	1.03801e+06	960404	985969	987984	1.04492e+06	1.01196e+06	1350059	1086302	1.0786e+06	991219	1.14488e+06	1.03089e+06	1.09302e+06	1.22368e+06	1.14893e+06	1.10317e+06
629.003	1049859	1.09134e+06	1.03108e+06	1.02801e+06	1.05113e+06	1.03426e+06	1.13394e+06	1.06825e+06	1.05475e+06	996703	1047902	1.02382e+06	1.04661e+06	1.02972e+06	1.37578e+06	1.05898e+06	1.06058e+06	1.01525e+06	1.13867e+06	1.08348e+06	1.08259e+06	1.21454e+06	1.14324e+06	1.13399e+06
629.009	1.05787e+06	1.0829e+06	1.02718e+06	1.03234e+06	1.06164e+06	1.04231e+06	1.12862e+06	1.04149e+06	1.06452e+06	969793	1.01735e+06	1.03599e+06	1.01958e+06	1.01327e+06	1.36656e+06	1.05e+06	1.01521e+06	1.00776e+06	1.1389e+06	1064029	1.08492e+06	1.19287e+06	1.13322e+06	1.12717e+06
629.123	156244	161236	143687	147478	154481	149811	134089	149288	141421	148028	135960	146688	145825	143480	205863	154331	148277	162037	161968	155534	145944	179841	152509	147522
629.127	150420	159159	146109	150081	150134	146382	128780	142014	135347	150942	141031	150024	145855	146206	206498	154860	148420	162452	161360	158523	147691	179071	157554	149399
630.004	1.03557e+06	1.06981e+06	1.02009e+06	1.03704e+06	1.07258e+06	1.06284e+06	1.06077e+06	978651	1.06341e+06	992158	1.02932e+06	1.00976e+06	1.02674e+06	1.05476e+06	1.36536e+06	1.05432e+06	1.08688e+06	1.00933e+06	1.12278e+06	1.11583e+06	1065168	1.21513e+06	1.10189e+06	1.14874e+06
631.419	1.30868e+06	1.30712e+06	1.27868e+06	1.26219e+06	1.27842e+06	1.31533e+06	1.30086e+06	1.272e+06	1.35006e+06	1.21552e+06	1.20651e+06	1.28277e+06	1.31554e+06	1.29477e+06	1.76424e+06	1298445	1305151	1.28304e+06	1.37314e+06	1.33896e+06	1.33588e+06	1.50756e+06	1.34368e+06	1.33962e+06
631.515	1.29111e+06	1.31619e+06	1.28677e+06	1.27584e+06	1.34385e+06	1.27001e+06	1.22911e+06	1.23945e+06	1.35767e+06	1.20682e+06	1.25603e+06	1.20865e+06	1.37308e+06	1.28649e+06	1.68656e+06	1.2607e+06	1.29197e+06	1286389	1.39525e+06	1.37575e+06	1.30955e+06	1.47215e+06	1.35115e+06	1376795
632.167	1.07856e+06	1.0116e+06	1.02766e+06	1.02319e+06	1.05877e+06	1.05565e+06	1.019e+06	1.02488e+06	1.06549e+06	1.00491e+06	978483	1.03579e+06	1.03424e+06	1.0401e+06	1.35519e+06	1.03447e+06	1.0519e+06	1.07587e+06	1.12689e+06	1.09829e+06	1.04988e+06	1.24342e+06	1.08566e+06	1.09233e+06
632.376	1.0381e+06	1.14379e+06	1072889	1.07349e+06	1076505	1.06209e+06	1.10809e+06	1.09526e+06	1.06095e+06	1.03411e+06	1.01904e+06	1.07455e+06	1.25481e+06	1.15353e+06	1.67666e+06	1.14257e+06	1.151e+06	1.2173e+06	1.13838e+06	1.06584e+06	1.10136e+06	1.22538e+06	1.12351e+06	1.12147e+06
632.377	1.03912e+06	1.14273e+06	1.07154e+06	1.07356e+06	1.07607e+06	1.05915e+06	1109342	1.09318e+06	1.05808e+06	1.03058e+06	1.01338e+06	1072324	1.25636e+06	1.15532e+06	1.67976e+06	1.14663e+06	1.15377e+06	1.21396e+06	1.1376e+06	1.06587e+06	1.09879e+06	1.22331e+06	1.12323e+06	1.11605e+06
633.38	1.03609e+06	1.072e+06	1028939	1.01572e+06	1.08419e+06	1.02594e+06	1.01808e+06	1.02914e+06	1.07317e+06	951959	1.02228e+06	1.01584e+06	1.10202e+06	1.05284e+06	1.40303e+06	1.01618e+06	1.02254e+06	1.12395e+06	1.06952e+06	1.09556e+06	1.05027e+06	1.2429e+06	1.15806e+06	1.10021e+06
633.384	1.03338e+06	1.06931e+06	1.03597e+06	1014768	1.083e+06	1.02655e+06	1.01851e+06	1.04066e+06	1.04883e+06	947530	1.02133e+06	1.04e+06	1108274	1.03865e+06	1.3993e+06	1012468	1.03233e+06	1.11613e+06	1062657	1.09577e+06	1.06359e+06	1.23024e+06	1.15301e+06	1.09426e+06
633.533	1295746	1.31031e+06	1.27007e+06	1.28822e+06	1.35146e+06	1.28405e+06	1.32353e+06	1.24875e+06	1.25204e+06	1.16181e+06	1.1589e+06	1.17661e+06	1.32884e+06	1.27511e+06	1.70401e+06	1.25488e+06	1.28497e+06	1321603	1394797	1.35333e+06	1.32016e+06	1540939	1.35869e+06	1.29539e+06
634.055	299836	322001	309687	306046	303722	307812	328624	303263	324336	277384	288449	267403	301777	313344	415568	308418	275422	317504	325041	321556	323727	368785	326498	339137
634.061	1.02034e+06	1.08967e+06	1.04149e+06	1.04212e+06	1.0579e+06	1.04552e+06	1.112e+06	1.04489e+06	1.12954e+06	957576	984555	942107	1.03655e+06	1.04839e+06	1382278	1.0651e+06	964236	1.08534e+06	1.11982e+06	1.11405e+06	1.07675e+06	1249748	1.1003e+06	1.15211e+06
634.063	222461	234468	223976	224210	234063	230280	249583	229265	257941	209921	208979	211549	222789	231637	304120	225937	199426	238146	233898	244712	232351	275960	235119	255851
634.068	256183	274065	263418	263699	270366	262408	274404	270959	293916	245452	244769	242351	267569	258472	347404	272746	260843	280306	293743	292549	267306	309551	275046	290409
634.075	265392	276752	252796	262001	279208	265495	276868	263986	257593	239587	267906	239590	273514	251884	349442	273677	263773	280701	296226	266779	273449	313542	279845	262736
636.908	14844835	12245495	11522675	14077861	13444373	9213472	10871536	10092636	11460324	6.44366e+06	7.03844e+06	9752539	4304085	5.06594e+06	5190853	7497529	6.75935e+06	6.09938e+06	5.71386e+06	5.5568e+06	5679029	8613727	9852266	11022847
636.952	1.09711e+06	1.12005e+06	1.04727e+06	1.10799e+06	1.10913e+06	1.05984e+06	1.13854e+06	1.09706e+06	1122305	966734	1.01057e+06	1.01455e+06	1.04254e+06	1.01587e+06	1426390	1.04689e+06	1.03621e+06	1.05687e+06	1.12319e+06	1.07857e+06	1.12e+06	1.23892e+06	1.1272e+06	1.16197e+06
638.003	993597	1060482	1.00338e+06	1033493	1.0714e+06	1.05089e+06	1.07084e+06	1.04047e+06	1.06295e+06	973382	996151	1.03076e+06	1.02746e+06	1.03771e+06	1.3404e+06	997412	1.04513e+06	1.05975e+06	1.10496e+06	1.14324e+06	1.06808e+06	1.21757e+06	1111594	1.0799e+06
639.009	762822	827476	799848	773732	798221	775927	758814	746422	862915	710065	728533	763546	866289	849752	1.13179e+06	895551	814561	826094	834370	766610	762413	898521	835744	829868
639.011	1.02098e+06	1.09278e+06	1.05617e+06	1037410	1.06539e+06	1034504	1007440	995536	1.1171e+06	955517	971029	1.01335e+06	1.1923e+06	1.15951e+06	1.54877e+06	1.19079e+06	1.10053e+06	1.10424e+06	1.10729e+06	1.0459e+06	1.03043e+06	1197548	1.12876e+06	1.11554e+06
639.028	755419	748017	713345	753662	762015	750973	744390	718177	714789	711461	680199	729217	826495	800647	1.10999e+06	782291	792153	801493	777027	797059	761412	882180	806467	791621
639.171	1.03013e+06	1.0676e+06	1.00782e+06	1.03752e+06	1.07131e+06	1.05284e+06	1.19857e+06	1.12894e+06	1206668	961046	986479	1.04246e+06	1.02336e+06	1.01971e+06	1.3775e+06	1.0521e+06	1.00636e+06	1.11097e+06	1189261	1.18356e+06	1154291	1.22936e+06	1.15924e+06	1.16414e+06
639.179	300545	328652	293639	309186	315319	313033	415856	358700	437828	300480	322387	332916	299721	317036	428342	316151	292717	353852	411239	411302	384649	396552	364431	389797
639.187	308638	324157	298130	312597	313311	313131	429482	369502	439929	344617	363153	333000	330145	333504	472543	371758	327349	419155	364579	408153	375807	372869	367169	360440
639.98	6.74683e+06	6526538	6.42602e+06	5.76559e+06	5.82519e+06	4884377	7044447	6.94066e+06	7.63953e+06	5885715	5.45689e+06	5994507	4920521	6096057	5.09709e+06	10011881	8787408	7.8134e+06	2.78532e+06	2.67363e+06	2.82713e+06	4.88767e+06	6041806	6.78278e+06
639.991	2069014	2.18208e+06	2.06451e+06	1.68172e+06	1.65353e+06	1.30075e+06	2288496	2.6466e+06	2.39234e+06	2.58516e+06	2.0934e+06	2225626	3.19191e+06	3.53374e+06	2.86983e+06	5155890	5077051	3.30566e+06	826053	828959	922556	1.02995e+06	1.62302e+06	1.90999e+06
639.999	1.86247e+06	2.02382e+06	1.90197e+06	1656312	1.63718e+06	1.45402e+06	2054248	2.34023e+06	2.0768e+06	2.35432e+06	1.95871e+06	2.05409e+06	3.06279e+06	3.22212e+06	2.8947e+06	4.27542e+06	4.41124e+06	2.81571e+06	1.19075e+06	1.1582e+06	1.22666e+06	1364098	1656108	1.85022e+06
640.007	221162	246761	228713	240348	233610	238089	238744	249418	214650	218967	240383	234960	254544	254820	293423	265153	287316	239882	249491	240287	241281	275208	241455	250590
640.012	377173	404169	379131	391586	395787	380910	387403	407196	377889	383271	381226	374213	414907	390200	505490	404877	407946	399786	424967	411343	394257	444339	393074	423078
640.022	581459	594107	552980	565176	586575	573318	615603	569125	602607	528652	547271	549845	610062	594510	811307	571805	587079	628087	616124	618723	551946	660204	585032	606966
640.036	1.06554e+06	1.07489e+06	995725	1.02331e+06	1.05491e+06	1059317	1.11684e+06	979141	1.10333e+06	944392	939756	992592	1047582	988512	1.37519e+06	1.05452e+06	1036426	1.13615e+06	1.07038e+06	1.10789e+06	1.03081e+06	1186119	1.08551e+06	1.09577e+06
640.037	591100	588211	547460	562915	576701	580404	616716	525283	613929	540724	509478	546045	576650	534458	752848	584948	571067	626969	590486	610003	571463	642702	593194	600840
641.004	1.05867e+06	1.1329e+06	1.0731e+06	1.07849e+06	1100635	1062034	1.13267e+06	1.1019e+06	1.11891e+06	1.05427e+06	978093	1.01337e+06	1.18664e+06	1221653	1.49702e+06	1.2935e+06	1.33897e+06	1.16346e+06	1.08617e+06	1.06982e+06	1.06355e+06	1.23777e+06	1.14335e+06	1.15877e+06
641.04	1.05534e+06	1.07613e+06	1.05859e+06	1.05111e+06	1.03572e+06	1.04739e+06	1.0838e+06	1.05124e+06	1.04941e+06	993784	954057	1.01963e+06	1.1363e+06	1.07056e+06	1.4787e+06	1.14358e+06	1.05389e+06	1.08257e+06	1.10917e+06	1.10735e+06	1.06487e+06	1.21569e+06	1.09915e+06	1.10718e+06
641.048	1.24301e+06	1.26624e+06	1.24664e+06	1.23846e+06	1.22524e+06	1.23804e+06	1277552	1.2274e+06	1.24812e+06	1.16886e+06	1.12137e+06	1.20411e+06	1.32702e+06	1.25897e+06	1.72583e+06	1326451	1.2442e+06	1.26394e+06	1.30574e+06	1.29864e+06	1.25406e+06	1.42823e+06	1300424	1.30432e+06
642.05	185894	197720	193836	193549	191485	190259	210174	183434	207381	170956	179606	190852	202046	197774	259241	199402	195680	198441	206751	199349	196695	227271	210332	193093
642.052	1.0058e+06	1.06787e+06	1.02168e+06	1.03122e+06	1.05223e+06	1.02753e+06	1.10458e+06	973000	1.04734e+06	965664	960116	1.0006e+06	1.04088e+06	1.04437e+06	1389598	1.04278e+06	1041763	1.04721e+06	1.12383e+06	1.07251e+06	1.06637e+06	1.21958e+06	1.12512e+06	1.09243e+06
642.054	180164	197971	180025	193570	192942	187906	200482	180502	200493	169835	180813	184622	194681	193881	250121	197374	186707	195821	205183	199750	192764	223946	211806	193991
643.869	14867561	13739385	13897663	14123028	14143977	10049580	2.21317e+06	1955658	2.33514e+06	8487830	8.199e+06	10844914	7.16564e+06	9300771	5.61057e+06	12591690	12251781	10273453	2.2643e+06	2.26906e+06	2.44179e+06	7503851	9694097	11399474
643.878	11499516	11038555	11087541	10755996	10692770	7009264	1.80853e+06	1.60741e+06	1.91253e+06	7.64077e+06	7.20073e+06	9302711	7205206	9161758	5285790	12186420	12134671	9409326	1717778	1.74328e+06	1.90705e+06	4831403	7172689	8626345
643.879	10894939	10536948	10566111	10155592	10085376	6548650	1.77638e+06	1.58457e+06	1.87838e+06	7435359	6.94446e+06	8961239	7193742	9081472	5242465	11996582	12049380	9149263	1.66127e+06	1.68732e+06	1.84421e+06	4.45671e+06	6.7242e+06	8.11135e+06
645.488	1.30352e+06	1407207	1.354e+06	1312098	1.37343e+06	1.38926e+06	1.47066e+06	1371250	1374072	1.54732e+06	1.41772e+06	1.47613e+06	1.47277e+06	1.49656e+06	1.79088e+06	1.5886e+06	1.38839e+06	1.62227e+06	1.54483e+06	1.54492e+06	1546475	1.68382e+06	1.5992e+06	1.55808e+06
646.491	2541851	2.62526e+06	2.532e+06	2.51316e+06	2.57952e+06	2578164	2.68273e+06	2.43788e+06	2.70112e+06	2.56851e+06	2540204	2.5703e+06	2.99097e+06	2.85279e+06	3.4876e+06	2.81119e+06	2.73278e+06	2.7862e+06	2.78068e+06	2.65596e+06	2.65179e+06	3.0056e+06	2.81005e+06	2798123
647.05	234971	247245	230068	228849	236373	241077	237821	245729	248156	204125	212429	224063	215780	237913	324764	257836	245005	228981	242992	254103	241970	275675	245033	251778
647.056	241435	246140	221662	232083	238759	236619	248761	255797	251292	206539	220881	220769	268662	270541	361606	280192	244903	238960	241001	241776	221424	269256	233809	253060
649.193	1.04833e+06	1059179	979478	1.00063e+06	1066304	1.02108e+06	1.0692e+06	1.00171e+06	1.00268e+06	935096	971690	995196	1.03478e+06	977460	1.3546e+06	1050645	1.04083e+06	1.04561e+06	1.1047e+06	1.05757e+06	1.02048e+06	1.19656e+06	1130221	1.11297e+06
649.194	1.04915e+06	1.05777e+06	980696	999304	1.06622e+06	1019144	1.06548e+06	1.00243e+06	998326	932348	971307	992700	1.03481e+06	973287	1.35414e+06	1.05068e+06	1.04134e+06	1.0436e+06	1.10612e+06	1056329	1.02088e+06	1.19777e+06	1132764	1.11249e+06
649.881	1.82164e+06	1.75978e+06	1.7537e+06	1.59595e+06	1.61232e+06	1648484	1.4689e+06	1328973	1.37436e+06	2.01915e+06	1.87368e+06	2105271	1749663	1.87276e+06	1.87361e+06	1.82141e+06	1.81163e+06	1.98545e+06	1.74483e+06	1.66246e+06	1.73925e+06	2.36315e+06	2536352	2318258
649.991	973661	1.0502e+06	1.03356e+06	1.02473e+06	1051775	1.04025e+06	1060493	1052708	1.06232e+06	968732	927177	993410	1.14464e+06	1.05837e+06	1.44381e+06	1.11286e+06	1.12343e+06	1.11334e+06	1.06917e+06	1.08851e+06	1.07118e+06	1.21136e+06	1067928	1.08492e+06
650.184	1.03641e+06	1.04799e+06	1035641	1.03167e+06	1026006	1.01706e+06	966581	964301	1.04375e+06	913205	1.03094e+06	953160	1.03926e+06	1.01494e+06	1.36943e+06	1.05025e+06	1.01427e+06	1.03117e+06	1.07429e+06	1.08389e+06	1.03844e+06	1.1768e+06	1.08121e+06	1.11123e+06
651.543	3.88993e+06	4.0468e+06	4.08602e+06	3.70982e+06	3.80609e+06	3936058	4.1557e+06	4.01429e+06	3940642	4.35935e+06	4205626	3.97036e+06	4.15119e+06	4.06207e+06	4.84136e+06	4531872	4387353	4796659	4229158	4.00904e+06	4.19618e+06	4576276	4.32694e+06	4.32317e+06
651.557	859465	945271	967024	771502	738576	703190	984549	1.00467e+06	874155	1.14148e+06	1.08391e+06	974093	918192	1.01077e+06	997441	1.26809e+06	1.24142e+06	1.35693e+06	725489	722258	854202	583826	826323	852411
651.56	2.3172e+06	2.45672e+06	2.53088e+06	2.15224e+06	2141549	2.16566e+06	2.57954e+06	2.50839e+06	2.39094e+06	2.88248e+06	2.73111e+06	2.53132e+06	2.64411e+06	2.59849e+06	2.97008e+06	3043700	2.98113e+06	3.27198e+06	2.30809e+06	2.2213e+06	2.4334e+06	2220976	2.50067e+06	2489229
651.564	411350	482996	484214	385198	386120	395273	455525	484497	394521	611634	525200	443146	982986	794450	1.00132e+06	802451	910425	655772	373400	399790	388941	343426	408936	422865
652.599	2.50816e+06	2.55302e+06	2.43668e+06	2480274	2528495	2510204	2511115	2.42817e+06	2.54466e+06	2.42937e+06	2.33708e+06	2.44241e+06	2.65613e+06	2.64959e+06	3.48413e+06	2609545	2.524e+06	2.67223e+06	2.68015e+06	2.61532e+06	2.58976e+06	2.85072e+06	2623837	2.67711e+06
653.113	1.03792e+06	1.10964e+06	1.03441e+06	1.03743e+06	1.0936e+06	1.07013e+06	1.12656e+06	1101908	1.13388e+06	1.07472e+06	1025594	1.05394e+06	1.03701e+06	1.07148e+06	1.48158e+06	1.0958e+06	1.13052e+06	1.16318e+06	1.14049e+06	1.11739e+06	1.133e+06	1.20125e+06	1.11159e+06	1.0943e+06
653.114	1040279	1.10977e+06	1.03421e+06	1.03633e+06	1.09164e+06	1.06979e+06	1.12657e+06	1.10067e+06	1.12336e+06	1.07166e+06	1.01698e+06	1.05613e+06	1.03412e+06	1.06956e+06	1.48521e+06	1092024	1.12524e+06	1156922	1140659	1.11392e+06	1.13103e+06	1.19714e+06	1107847	1.09389e+06
654.11	153891	153889	157683	146584	158396	157509	159145	157962	169791	139130	139826	139528	159655	159842	217825	169709	161762	150965	160667	164373	153265	179583	168411	173757
654.114	381532	379618	390992	374211	391654	400229	390067	403798	414860	350902	381705	349992	395375	385654	521114	416576	396110	382769	403149	413238	395187	448734	417696	420709
654.118	1.00599e+06	1027266	984006	1.00097e+06	1.04054e+06	1.05788e+06	1.04456e+06	1.04455e+06	1.08684e+06	924588	1.00575e+06	954067	1.045e+06	1.02425e+06	1.32494e+06	1076026	1.04013e+06	1.00955e+06	1.08302e+06	1.09239e+06	1.05705e+06	1.2029e+06	1.09163e+06	1.10165e+06
654.124	372847	385693	346806	382805	389032	399232	394527	385586	402436	341630	389055	368946	389822	377205	470290	391453	384549	375861	408982	408505	413024	458100	401414	402753
655.125	972716	1.07541e+06	1.00562e+06	1.01608e+06	1018682	1061063	1.02979e+06	940928	1.02933e+06	961978	976668	933761	1002202	1.0091e+06	1.3664e+06	1.00768e+06	942321	1.02209e+06	1.11165e+06	1.0212e+06	1.06781e+06	1.17739e+06	1.07525e+06	1129499
655.156	1.58377e+06	1.61485e+06	1.58788e+06	1.66096e+06	1757274	1.83105e+06	2.55631e+06	2.54826e+06	3.15515e+06	2.23111e+06	2236115	2.21069e+06	1.45528e+06	1.62855e+06	2.11267e+06	2.21066e+06	1.86738e+06	2335395	1.98151e+06	2.16059e+06	2.02315e+06	2565412	2.57555e+06	2909545
655.17	1.20817e+06	1.24557e+06	1.18488e+06	1.29428e+06	1.33783e+06	1.30734e+06	1.87515e+06	1.89912e+06	2.14779e+06	1818123	1.7822e+06	1.67302e+06	1.2063e+06	1373018	1796754	1.8748e+06	1.62022e+06	1.88341e+06	1.38961e+06	1.54823e+06	1463725	1545243	1.73641e+06	1.93263e+06
655.387	1.06791e+06	1.06683e+06	1.03084e+06	1.06177e+06	1.04833e+06	1.05785e+06	1.0021e+06	1.049e+06	1.0261e+06	1.02496e+06	949911	1.01823e+06	1.08785e+06	1.05093e+06	1.38093e+06	1.04073e+06	1.02017e+06	1.08732e+06	1.10499e+06	1.09931e+06	1.04751e+06	1.21952e+06	1.07894e+06	1.15007e+06
655.954	8488075	8.10737e+06	7.96548e+06	8705282	9096004	6.79833e+06	5237887	5.21181e+06	6015745	4.1601e+06	4.09725e+06	5278055	2895021	3.72026e+06	2.91427e+06	7.47227e+06	6.29585e+06	5702619	2.0773e+06	1.96396e+06	2.09789e+06	4.26162e+06	5.33478e+06	6.52665e+06
656.014	1.04611e+06	1.05125e+06	1.0297e+06	1.02158e+06	1.04153e+06	1.04125e+06	1037416	983240	986835	887933	997102	975837	1.02021e+06	1027186	1.42063e+06	1.08105e+06	1.06863e+06	1.07643e+06	1.11768e+06	1.08576e+06	1.07461e+06	1.19364e+06	1.07341e+06	1.09972e+06
656.182	264731	272389	271173	257205	273586	270777	295879	291337	348906	286633	264220	249091	272323	255383	369992	269887	270916	264730	343972	325931	320376	346667	312164	330479
656.189	261472	273650	274573	266600	283593	272395	305997	290636	316726	277186	284575	251133	286014	271454	375277	264936	258647	285723	323285	341870	328438	350760	311774	313486
656.371	476623	471820	473755	446352	470604	470510	473692	453696	477751	397965	430013	395511	488884	449525	657229	474424	449454	493117	508378	488879	486060	557167	508901	497589
656.379	1.08415e+06	1.10131e+06	1.03742e+06	1041708	1.0681e+06	1.06307e+06	1.06511e+06	1.03277e+06	1.09047e+06	906406	993272	933582	1.16522e+06	1.05876e+06	1.46788e+06	1.05697e+06	1.01292e+06	1.05907e+06	1130229	1.11545e+06	1.08549e+06	1230327	1.1375e+06	1126371
656.383	503462	518749	468027	489959	489199	491686	484490	483735	506155	422181	472088	435332	563490	495763	679275	479881	467705	471762	515158	514967	494900	557790	517913	518482
657.02	1.03639e+06	1.05176e+06	1.02238e+06	1.03239e+06	1.05733e+06	1.02173e+06	1.06329e+06	1.08077e+06	1.11286e+06	968128	986579	1.01921e+06	1.07765e+06	1.0469e+06	1.43198e+06	1.08223e+06	1.06221e+06	1.05434e+06	1.11624e+06	1.07107e+06	1043617	1.21935e+06	1.12318e+06	1.07205e+06
657.05	1.25219e+06	1.27182e+06	1.23671e+06	1.25002e+06	1.27796e+06	1.24281e+06	1.28539e+06	1.30161e+06	1.353e+06	1175478	1.18802e+06	1.22613e+06	1.30218e+06	1.26541e+06	1718367	1.30688e+06	1.28594e+06	1.28332e+06	1.35134e+06	1.29386e+06	1.26717e+06	1.47366e+06	1.35076e+06	1.2913e+06
658.01	563191	608150	594928	565031	583256	605616	576046	580759	527650	528931	531091	550708	640002	628924	920763	638790	662571	616092	639189	629908	615489	683054	613687	630928
658.024	1.00541e+06	1.08611e+06	1.0077e+06	1.013e+06	1.04241e+06	1.0401e+06	1.04156e+06	1.02273e+06	1.00744e+06	969349	973246	1.00063e+06	1.09656e+06	1.03233e+06	1.44644e+06	1.07985e+06	1.01913e+06	1.06521e+06	1.09615e+06	1.06304e+06	1.05227e+06	1.19148e+06	1.08914e+06	1.09947e+06
658.025	584359	618309	570897	578157	591369	588265	572599	573771	583406	578053	553521	567348	632785	573106	826868	612773	561464	602366	615816	601892	591954	665840	625359	616290
658.153	1.02336e+06	1082793	985841	1.03364e+06	1.03715e+06	1.01603e+06	1.03489e+06	994690	1.05697e+06	922279	938594	960840	999864	983051	1.38731e+06	1.01417e+06	975670	1.03251e+06	1138177	1.09019e+06	1.0826e+06	1.18903e+06	1110526	1.06297e+06
659.021	1.03241e+06	1.07926e+06	1.01201e+06	1.03996e+06	1.05509e+06	1.04843e+06	1.01019e+06	1.05362e+06	1.00443e+06	943457	921668	998019	1090309	996920	1423047	1.02023e+06	1.07019e+06	1.05278e+06	1.06408e+06	1.0981e+06	1.06839e+06	1.28546e+06	1.0612e+06	1.11314e+06
659.55	1239344	1.28315e+06	1.21371e+06	1.24334e+06	1.28388e+06	1.29766e+06	1310884	1.2697e+06	1.28417e+06	1.14662e+06	1.23973e+06	1.1833e+06	1384520	1.31941e+06	1.75348e+06	1.25894e+06	1.30307e+06	1.31606e+06	1.29513e+06	1.30518e+06	1276024	1.47779e+06	1.33425e+06	1345269
659.844	11442845	9899939	9589919	12636211	12728681	7883104	824856	704663	899426	2996685	3.41803e+06	5.74789e+06	1.53833e+06	2.38655e+06	1.36183e+06	4385912	3.80038e+06	3.96624e+06	767898	721837	798053	3.32845e+06	4608193	6.02236e+06
659.844	17435936	15559701	15120298	19265084	19450266	12760437	1.78352e+06	1.6011e+06	1834642	5886739	5.80047e+06	9502415	4237246	5.51744e+06	3.30822e+06	8664092	8.31392e+06	6817392	1.72075e+06	1.63124e+06	1.73105e+06	5916944	7.465e+06	9581663
659.856	3.98416e+06	4077359	3912527	4098178	4.09827e+06	2.18172e+06	595494	590206	581977	2.39733e+06	1.80759e+06	2999918	2.41323e+06	2.80388e+06	1.4873e+06	3.89219e+06	4.17216e+06	2.41431e+06	549874	531283	536819	924540	1.51744e+06	2.08686e+06
659.858	9915822	9575011	9196504	10402356	10419437	5706268	1321446	1.3278e+06	1.37448e+06	4605572	4.01895e+06	6582744	3.90938e+06	4864486	2.78545e+06	7.282e+06	7302267	5.11188e+06	1.27319e+06	1.2315e+06	1.25892e+06	2.48243e+06	3.83736e+06	5217102
660.411	1.04016e+06	1.08541e+06	1.02289e+06	1.03625e+06	1.09503e+06	1.04949e+06	1.14001e+06	984449	1.04993e+06	956193	950873	1.01287e+06	1.17764e+06	1084119	1.45052e+06	1.06962e+06	1.05556e+06	1.05156e+06	1132320	1069757	1.07755e+06	1.21978e+06	1.06741e+06	1.08083e+06
660.415	235030	250793	238433	236907	248824	241782	262236	236263	231017	222704	204666	237324	288287	254826	348680	254826	240761	237824	252106	235592	245117	273328	235026	247979
660.421	227071	247222	226356	227880	246359	240372	259685	229207	245049	220037	206701	229726	251702	220961	336294	229469	232525	237323	252338	232811	256834	274037	232016	244546
661.844	5030550	4680701	4.50353e+06	5.54918e+06	5.58813e+06	3.81992e+06	1.33013e+06	1.30951e+06	1.42565e+06	2.25117e+06	2.26649e+06	3.21478e+06	1.82503e+06	2139549	1.87592e+06	2.82777e+06	2.78067e+06	2.49576e+06	1.3964e+06	1.37929e+06	1.35932e+06	2.34902e+06	2702336	3.05261e+06
661.852	948130	1.02709e+06	954340	984448	986415	568961	279875	287053	314336	593933	530192	811392	563692	672711	458316	882217	950303	659070	302846	291742	285185	368375	477567	560006
661.853	3.84027e+06	3778454	3.60081e+06	4.16289e+06	4.16557e+06	2.5743e+06	1.09573e+06	1114764	1.15868e+06	1.91197e+06	1.88346e+06	2734802	1.59801e+06	1.90383e+06	1.56168e+06	2.54284e+06	2.57345e+06	2.14058e+06	1.10773e+06	1.10301e+06	1.07758e+06	1.62246e+06	2.0077e+06	2315288
661.859	375348	421089	405776	410189	411912	336113	289669	295625	282279	357491	314743	387880	385737	404772	403636	398362	467996	345545	275985	281396	274690	330405	326923	337766
661.976	1112297	1.15463e+06	1.12343e+06	1.06854e+06	1.10298e+06	1.04326e+06	1111309	1.1023e+06	1.1593e+06	1.06684e+06	1.09405e+06	1.0684e+06	1.31678e+06	1.40331e+06	2.01347e+06	1.72715e+06	1.56406e+06	1.3791e+06	1.1125e+06	1.08214e+06	1.09935e+06	1224370	1138312	1.167e+06
663.026	887597	960416	900112	874318	936845	937577	857609	929359	881684	818200	823571	828209	1.07507e+06	1.07123e+06	1339495	1.07882e+06	970662	1.00895e+06	966816	912300	930830	1.07374e+06	933000	938001
663.031	1.01784e+06	1.09072e+06	1.0065e+06	987509	1.06446e+06	1.06125e+06	1.00395e+06	1.04196e+06	1.0227e+06	963051	955822	955921	1.46152e+06	1.3202e+06	1.59412e+06	1.28484e+06	1.20401e+06	1.13793e+06	1.09305e+06	1.05553e+06	1.06692e+06	1.22363e+06	1.0834e+06	1.0767e+06
663.05	919453	942625	862350	880877	921775	908604	946756	845330	914156	883147	879028	856512	1.26557e+06	1.05512e+06	1.38392e+06	999984	1.01825e+06	893427	928670	925798	942635	1.04092e+06	956192	949115
664.134	8772812	7874262	6990333	5.31352e+06	4866414	3.95753e+06	8773931	8108376	8636543	3.81439e+06	4.11939e+06	4664904	2319509	2.33249e+06	2.59816e+06	3.13657e+06	3.49314e+06	2.8585e+06	2294768	1.99821e+06	2203174	3.03831e+06	3.43642e+06	3434227
664.141	8173815	7429618	6545899	4.85074e+06	4.44639e+06	3.5104e+06	8.27863e+06	7.73789e+06	8.09809e+06	3536150	3.85362e+06	4359214	2.14009e+06	2.11871e+06	2.31833e+06	2.88681e+06	3.30812e+06	2.61924e+06	1.94316e+06	1.71014e+06	1.88871e+06	2461508	2.9987e+06	3.00444e+06
664.145	7.08823e+06	6.64689e+06	5.82494e+06	4211649	3922119	3.09484e+06	7314617	7054579	7.08876e+06	3.29065e+06	3.57382e+06	3.97306e+06	2.1503e+06	2.1059e+06	2.28654e+06	2825797	3.27734e+06	2.51154e+06	1.74733e+06	1.56906e+06	1.71955e+06	2.06027e+06	2.57409e+06	2.60845e+06
665.11	1.02093e+06	1071589	1.04859e+06	1.01213e+06	1.04393e+06	1.04781e+06	974721	962110	1.04259e+06	940153	943306	990258	1.04915e+06	991551	1.36564e+06	999280	1.01584e+06	1.05715e+06	1.08414e+06	1.06655e+06	1.02754e+06	1179014	1.07125e+06	1.04195e+06
665.948	422860	426630	421939	407942	447083	441912	418241	418430	390861	403062	426972	401269	461677	427069	588163	449623	452813	430218	462483	433819	451578	512810	456057	441608
665.96	506143	511868	519223	490497	524860	505846	476802	481518	498916	459707	449254	472810	505359	521670	705342	494564	526516	542146	548914	507576	538335	606040	543710	527074
665.965	1.01713e+06	1.02315e+06	1.03014e+06	1.00567e+06	1.05432e+06	1.02282e+06	984377	1.00206e+06	1.01173e+06	925288	895876	961091	1.04072e+06	1.07533e+06	1.40695e+06	1.04684e+06	1.03488e+06	1.08748e+06	1.07816e+06	1033730	1.08505e+06	1.20804e+06	1.10955e+06	1.06983e+06
665.973	232850	237027	231250	237550	241977	235705	235240	239973	234123	211345	200845	221125	245808	260573	317450	260059	228212	248294	238133	240510	250620	272471	262228	250723
665.98	229332	238764	238876	234553	245217	232431	258699	259313	235415	229916	215987	236784	251113	241230	312029	238189	214227	259717	236804	247791	246100	266234	247021	263442
666.493	524142	523543	540996	520431	541498	557962	628885	559408	596476	534510	521038	506954	507188	529744	657390	549918	500880	553770	1.08885e+06	1.0308e+06	921183	1.05441e+06	821301	733360
666.503	1.55968e+06	1.54442e+06	1.57117e+06	1.55687e+06	1.58353e+06	1.6416e+06	1.94076e+06	2.06436e+06	1.77311e+06	1.83666e+06	1854153	1.51183e+06	3.02517e+06	2.82722e+06	3073706	2.10606e+06	2.02041e+06	2.05402e+06	2.68752e+06	2.79707e+06	2.75521e+06	2369172	2.21541e+06	2.05087e+06
666.506	586663	570885	590875	590645	589808	608974	791436	941463	689257	777890	812130	577449	1362107	1.35312e+06	1339007	926498	871423	939854	1.02762e+06	1.16561e+06	1.2232e+06	754045	847456	772141
666.514	1.23963e+06	1.24582e+06	1.22959e+06	1.24153e+06	1.26392e+06	1.294e+06	1.5137e+06	1.7024e+06	1.3717e+06	1.49513e+06	1.5345e+06	1.21504e+06	2.76031e+06	2531464	2.71018e+06	1.77939e+06	1.72767e+06	1.67618e+06	1.74985e+06	1.91598e+06	1.9688e+06	1.52391e+06	1.57782e+06	1.53509e+06
666.516	418109	422943	406528	415187	422821	443068	470303	518662	445617	486004	481586	399226	1.13239e+06	900353	1.03843e+06	590305	618537	504066	462218	489653	501814	484787	474649	491183
667.505	1.29454e+06	1.34145e+06	1.30732e+06	1.35704e+06	1.34855e+06	1362196	1.44705e+06	1459823	1486236	1.34697e+06	1363560	1.30829e+06	1.76362e+06	1700863	1.93934e+06	1.44285e+06	1.40303e+06	1.50329e+06	1.65368e+06	1.71172e+06	1.67407e+06	1.65347e+06	1.55592e+06	1.51781e+06
667.515	1061204	1.0864e+06	1.06187e+06	1.09987e+06	1.09202e+06	1.10343e+06	1.19162e+06	1.20935e+06	1.18223e+06	1.09666e+06	1.16302e+06	1.05127e+06	1.55371e+06	1.45577e+06	1.69066e+06	1.19509e+06	1.20729e+06	1.27057e+06	1320505	1.38247e+06	1.33265e+06	1.2835e+06	1.23044e+06	1.21646e+06
667.523	1.04292e+06	1055730	1.02257e+06	1.06073e+06	1.06369e+06	1.06051e+06	1105010	1114802	1104703	1.01762e+06	1.07727e+06	994565	1.49924e+06	1329126	1.59109e+06	1.13537e+06	1.17559e+06	1.17056e+06	1.17338e+06	1.1796e+06	1.15335e+06	1188202	1.11782e+06	1.14294e+06
672.041	1.21682e+06	1.30845e+06	1.21145e+06	1240382	1.27722e+06	1.25577e+06	1.28857e+06	1.28435e+06	1.36e+06	1.22452e+06	1.22736e+06	1.20488e+06	1.2824e+06	1.20114e+06	1.721e+06	1.32309e+06	1.21272e+06	1.30761e+06	1.32024e+06	1.32126e+06	1.2786e+06	1.46326e+06	1.34298e+06	1.31726e+06
676.1	979700	1.01383e+06	976198	1.0184e+06	997738	1.03084e+06	1.01136e+06	954343	973528	891698	894458	964348	1.00657e+06	995278	1.36132e+06	957732	939590	981557	1.07536e+06	1.07526e+06	1.04344e+06	1.19879e+06	1.05191e+06	1.02071e+06
676.159	1.06668e+06	1.10198e+06	1.06128e+06	1.1063e+06	1086261	1.12129e+06	1.10265e+06	1.04241e+06	1.0646e+06	970858	973936	1.04811e+06	1.09502e+06	1.08354e+06	1.47966e+06	1.03983e+06	1.02096e+06	1.06796e+06	1.16863e+06	1.16828e+06	1.13244e+06	1.30141e+06	1.14398e+06	1.11069e+06
677.111	993311	1054677	990883	975316	1.01447e+06	1.01183e+06	1.04718e+06	979383	1036512	934513	986038	954428	980404	975719	1.30771e+06	1.02679e+06	956483	1.0313e+06	1.08153e+06	1.06865e+06	1.07152e+06	1120037	1.06933e+06	1.06569e+06
677.154	358033	345438	357225	339770	365905	360757	337714	349895	379776	357050	332987	324180	343364	338763	461898	372372	331490	367248	372799	390578	389148	417856	362584	391119
677.163	1.00483e+06	979456	1.0255e+06	981973	1.02969e+06	1.02226e+06	1006671	976122	1.09984e+06	970034	938593	967534	991847	987158	1.32071e+06	1.07213e+06	959136	979934	1.05028e+06	1.09802e+06	1.07187e+06	1.20232e+06	1.02865e+06	1.07391e+06
677.168	305393	301539	321115	311170	315650	323378	319730	302890	351246	305164	283591	299951	309513	313254	398277	342367	307721	289496	318651	337844	329559	376670	320739	340838
677.172	316041	306686	319967	303985	321589	311457	319467	296229	341168	282956	296654	318473	314036	308817	423444	329613	294253	300399	328300	342450	327550	373243	317713	316605
677.95	1.26789e+06	1.25213e+06	1.14851e+06	1.17379e+06	1.1588e+06	1098688	1.12834e+06	1.14522e+06	1.11267e+06	1.07992e+06	1.0458e+06	1.04896e+06	1.17901e+06	1240871	1.65317e+06	1.61192e+06	1.41709e+06	1.23852e+06	1087662	1.01381e+06	1.06099e+06	1.22583e+06	1.21752e+06	1.173e+06
677.951	1.25503e+06	1.2409e+06	1.13821e+06	1.16482e+06	1148843	1.09198e+06	1.1274e+06	1.1428e+06	1108067	1.07459e+06	1.03822e+06	1.04355e+06	1.17964e+06	1.23632e+06	1.65101e+06	1.60749e+06	1.41615e+06	1.22916e+06	1.0881e+06	1.01181e+06	1.05863e+06	1.21971e+06	1.21636e+06	1.16673e+06
678.997	160384	164708	153070	157605	157274	158902	152744	148307	156116	147161	147897	156647	181424	175370	251027	164300	165870	160553	168873	162959	167770	180804	161831	164200
679.001	241879	252614	239757	239483	238107	238571	232085	230048	237786	216594	222668	227130	274476	262167	396892	253884	244918	253517	255016	251385	249612	272655	232175	249556
679.005	1.03763e+06	1.07288e+06	999096	1.00879e+06	1.01242e+06	1.01989e+06	1.06911e+06	982394	1.01908e+06	967321	955124	978522	1.44524e+06	1.28777e+06	1.68713e+06	1.27144e+06	1.25336e+06	1.10738e+06	1.08998e+06	1.05598e+06	1.04003e+06	1.14715e+06	1.02996e+06	1.08638e+06
679.008	813595	843251	788843	789465	790357	794303	843126	773347	798156	754378	747617	754384	1.17958e+06	1.03903e+06	1.33696e+06	1.03649e+06	1.00585e+06	890571	854750	827460	807226	895768	793125	850717
679.029	765994	819186	769433	771364	807376	774391	816457	765979	795503	755365	751412	778293	903225	852807	1.1277e+06	863686	831809	803364	831004	815220	785668	944463	831606	827159
679.469	1.08402e+06	1.11175e+06	981705	1.00893e+06	1.00809e+06	1.02014e+06	1.01347e+06	946879	922708	903193	921832	943565	1.04471e+06	1.06736e+06	1346730	972085	997018	978534	1.10199e+06	1058939	1.04491e+06	1.18094e+06	1.13168e+06	1.09694e+06
680.104	1.01653e+06	1054312	1.00463e+06	999563	1.02071e+06	1.00049e+06	949710	987199	1.02416e+06	995173	926779	937481	1.04807e+06	969835	1289831	917517	931833	968479	1069004	1.04111e+06	1.05099e+06	1.14491e+06	1.0665e+06	1.0896e+06
680.107	1.01774e+06	1.05871e+06	1.00287e+06	998765	1.01518e+06	1003834	956616	992841	1.02881e+06	1.00432e+06	926647	940191	1050174	975415	1.2865e+06	924744	926114	970000	1.07194e+06	1.02591e+06	1.04139e+06	1.14972e+06	1.06676e+06	1.08571e+06
681.044	680995	751465	710644	725905	696330	707094	706521	706889	710218	658765	636464	658850	1341000	1.03918e+06	2.17394e+06	895911	928738	895859	753179	720937	715104	769896	702872	727974
681.055	1.01661e+06	1.08568e+06	1.05335e+06	1.04864e+06	1.03509e+06	1.03947e+06	971966	1.00565e+06	1.04776e+06	953341	956448	994549	1418326	1.17318e+06	2.04863e+06	1.11112e+06	1.11318e+06	1.13519e+06	1.12916e+06	1.0417e+06	1.06008e+06	1.15618e+06	1.08277e+06	1.09543e+06
681.062	774771	833215	822157	800593	811252	807934	729295	763487	801993	716376	750518	768154	805382	759071	1.08318e+06	795024	770804	808744	864070	793537	798890	909305	847838	846035
681.107	2.42488e+06	2.57417e+06	2.40425e+06	2.45986e+06	2510729	2.46471e+06	2.47183e+06	2.34263e+06	2.42148e+06	2.20523e+06	2.34626e+06	2.3234e+06	2460489	2.4711e+06	3.24908e+06	2.42773e+06	2.30573e+06	2.45634e+06	2.62993e+06	2566232	2.55869e+06	2.81111e+06	2.55378e+06	2.60896e+06
681.109	1.02259e+06	1.08126e+06	998202	1.01732e+06	1.04137e+06	1.01341e+06	1.01471e+06	1.00074e+06	991014	939509	995893	961541	1.0283e+06	1.01654e+06	1.34598e+06	1.00426e+06	944843	1.03684e+06	1.0574e+06	1069659	1.09644e+06	1.16118e+06	1.05672e+06	1.04427e+06
681.152	534158	569051	551806	541711	538444	550035	499580	538284	564653	495328	516464	532530	539954	517620	715998	532053	511019	540523	578058	573912	574066	620002	580577	576220
681.16	981977	1.01624e+06	995109	979679	996915	1.00941e+06	943765	998391	1.02393e+06	902812	960719	954478	1.01928e+06	946755	1.3112e+06	984097	921491	990376	1057494	1.05075e+06	1018478	1.15156e+06	1.05834e+06	1.05208e+06
681.186	631721	658490	617662	606482	611045	620225	699248	586311	636331	545882	599663	562688	609380	616973	834039	675410	639525	632731	672046	672197	642419	743278	640388	664157
681.203	615838	661620	607728	622426	630116	637500	646402	585938	623292	561590	590817	575913	621528	630211	844962	656630	620689	610196	668393	630882	623002	717280	669035	645534
681.827	4515940	3.84239e+06	3.73835e+06	4.34673e+06	4.29916e+06	3.3296e+06	1.35721e+06	1.32032e+06	1414061	2.10212e+06	2.05518e+06	2.88597e+06	1.47907e+06	1.56985e+06	1.77754e+06	1.76462e+06	1.7022e+06	1.75764e+06	1.50739e+06	1.37701e+06	1.40026e+06	2.72161e+06	3.13965e+06	3.48171e+06
682.08	985804	981704	960206	960164	989852	986361	987233	955927	983161	847080	893294	864357	946858	992821	1.27928e+06	939857	985242	1.01521e+06	1.01102e+06	1.01178e+06	968316	1120470	974688	993875
682.11	1.02588e+06	1.07078e+06	982515	1.03267e+06	1.05083e+06	1017038	1.02471e+06	975510	1049182	995748	953351	993536	1.06932e+06	1.05442e+06	1.34057e+06	1.0118e+06	1.01478e+06	1.01483e+06	1.14101e+06	1.07628e+06	1.04917e+06	1.18125e+06	1079980	1.07911e+06
682.136	724221	724736	685982	680992	715381	713807	726925	673620	708765	673270	615675	676583	706364	650489	939127	709720	671881	701859	763718	711410	710120	803066	744867	764457
682.156	710666	722163	677930	691985	729842	711077	727935	691160	644662	638778	678390	674595	702355	718833	966241	718714	683952	717317	760484	717504	718851	775362	784252	773251
682.462	1.50264e+06	1.45831e+06	1.47349e+06	1.38267e+06	1.4711e+06	1.7001e+06	1.44648e+06	1.34315e+06	1.4699e+06	1219674	1.15036e+06	1.19825e+06	1.08586e+06	1.16148e+06	1503637	1.20129e+06	1.09326e+06	1.34582e+06	1877492	1873492	1.68404e+06	2.19624e+06	1.97795e+06	1.99424e+06
682.487	2.29565e+06	2.24359e+06	2.26623e+06	2.00244e+06	2.0774e+06	2.1032e+06	2215288	2.5125e+06	2.18265e+06	2248404	1.86081e+06	1772231	3.02068e+06	3.39148e+06	4126178	2.93214e+06	2.68542e+06	2.80374e+06	2.10648e+06	2.38019e+06	2.29223e+06	1982790	2.45161e+06	2.66285e+06
682.489	2.06205e+06	2.02665e+06	2.03505e+06	1.82017e+06	1.86809e+06	1.86827e+06	1.99522e+06	2315851	1.96767e+06	2.0915e+06	1.72373e+06	1.63547e+06	2.95778e+06	3.25617e+06	3968734	2786493	2578500	2.59325e+06	1.84232e+06	2.09963e+06	2.03393e+06	1.71996e+06	2.14363e+06	2340007
683.114	1.01026e+06	1.07604e+06	1032454	1.00312e+06	1.02785e+06	1.01573e+06	1.0098e+06	1.01737e+06	1.01867e+06	904398	946701	990423	1.03877e+06	980303	1.32233e+06	1.03326e+06	1.00362e+06	1.00331e+06	1.07013e+06	1.02684e+06	1.00788e+06	1.14437e+06	1.04857e+06	1.05929e+06
683.184	985161	1.03149e+06	1.00556e+06	970396	989055	993618	988610	1039416	1.0302e+06	886428	927115	941340	974337	946571	1.33226e+06	1.03596e+06	1.01091e+06	966852	1051156	1.03112e+06	1.04419e+06	1.162e+06	1.06626e+06	1.07335e+06
683.466	1.50889e+06	1.49474e+06	1.50084e+06	1.4455e+06	1.49284e+06	1.55716e+06	1.41786e+06	1.41298e+06	1344509	1.46067e+06	1.36371e+06	1298110	1.2977e+06	1.33843e+06	1.91472e+06	1348672	1305612	1.47779e+06	1.69889e+06	1.65523e+06	1.63755e+06	1.83741e+06	1.70404e+06	1.77387e+06
683.469	1.05668e+06	1.03242e+06	1.05205e+06	1.0099e+06	1.0415e+06	1.10889e+06	992837	975319	924818	1.00456e+06	940285	872620	869712	904135	1.30594e+06	919327	885004	1.01656e+06	1.23644e+06	1.18403e+06	1.15636e+06	1.35514e+06	1227775	1.26391e+06
683.493	1.10783e+06	1.14662e+06	1.09941e+06	1.01436e+06	1.06573e+06	1086865	1.05175e+06	1.12754e+06	1.04388e+06	1178868	1.04485e+06	989071	1456248	1.44875e+06	1.8907e+06	1.35223e+06	1.22903e+06	1.23575e+06	1.1029e+06	1136283	1.21467e+06	1.11217e+06	1.18635e+06	1.252e+06
684.12	977070	1.03504e+06	976713	981945	1030046	1.01217e+06	999339	921487	1.01883e+06	899668	889736	909580	978961	977288	1366111	1012736	973847	974966	1.0482e+06	1.03919e+06	1.02191e+06	1.18775e+06	1.0455e+06	1034788
687.148	958567	1.04195e+06	989970	985778	1.00619e+06	1.00134e+06	1.03532e+06	1.00814e+06	964324	930324	911450	918418	1.00652e+06	1.02728e+06	1401523	967395	952320	1.03483e+06	1.08877e+06	1.05389e+06	973120	1.14001e+06	1.01041e+06	1.06928e+06
688.136	1.33077e+06	1.27268e+06	1.3091e+06	1.17916e+06	1.16435e+06	1.14072e+06	1.48004e+06	1.50643e+06	1.48664e+06	1.24707e+06	1.27168e+06	1253225	1.1334e+06	1.1714e+06	1.5977e+06	1.22369e+06	1.28517e+06	1.34363e+06	1.20568e+06	1.14478e+06	1.18006e+06	1.41346e+06	1405025	1327251
688.137	1.53334e+06	1.46232e+06	1.49715e+06	1.36629e+06	1.36298e+06	1328162	1.67778e+06	1.71302e+06	1.68265e+06	1428105	1.45728e+06	1.42943e+06	1.32968e+06	1.35854e+06	1.85594e+06	1414983	1.46656e+06	1.53429e+06	1413863	1.34188e+06	1.37469e+06	1.64433e+06	1604541	1.52787e+06
691.071	988879	1.00675e+06	949890	1.00217e+06	1.03058e+06	992024	1.00998e+06	940291	1.0572e+06	966425	1.0048e+06	954141	1052761	1.01047e+06	1.3738e+06	982840	1.01372e+06	1.02297e+06	1.09892e+06	1040726	1.01778e+06	1.18827e+06	1.06434e+06	1.04166e+06
692.08	987597	1031321	968223	973794	1.02755e+06	1.03762e+06	948855	1.02026e+06	1.03989e+06	921443	942477	939450	1.07658e+06	1.02003e+06	1.9256e+06	1.07172e+06	1.04943e+06	1.12453e+06	1.02488e+06	1.04283e+06	1.07061e+06	1.16494e+06	1.03886e+06	1.06687e+06
693.11	1.0105e+06	1.04555e+06	1.01032e+06	997461	1.02842e+06	1.03872e+06	1.04405e+06	1.03506e+06	1.1444e+06	931791	966076	986725	1.02117e+06	1.00159e+06	1.34931e+06	1.00109e+06	992087	1.04536e+06	1.09741e+06	1.11993e+06	1.01807e+06	1.21442e+06	1.1118e+06	1.16456e+06
694.105	997215	1007345	980526	1.0059e+06	1.01777e+06	1.00061e+06	1.04773e+06	944485	1.02301e+06	923609	918653	947262	1.00335e+06	976305	1367714	1.0026e+06	972245	966422	1.07329e+06	1.043e+06	1.04052e+06	1.1391e+06	1.05925e+06	1.05907e+06
694.168	989025	1.00864e+06	974561	984501	987537	1.00733e+06	975598	938350	972780	906163	935520	951108	986324	938854	1.35442e+06	1.01201e+06	924658	1.01217e+06	1.00601e+06	1.06829e+06	996168	1.13369e+06	1.07015e+06	1.03423e+06
694.546	1.16359e+06	1.23186e+06	1.16283e+06	1117514	1.11459e+06	1.14549e+06	1.4879e+06	1.49952e+06	1.46688e+06	1.56188e+06	1.44182e+06	1.26371e+06	2.5146e+06	2.40379e+06	2.03679e+06	1868365	1614020	1.90401e+06	1.37947e+06	1.38189e+06	1415520	1.23948e+06	1.30438e+06	1.34733e+06
694.979	1.01891e+06	1.08332e+06	980206	1.03639e+06	1.01771e+06	1.02814e+06	990039	989928	941553	924286	951224	1.02624e+06	1.09655e+06	1.16842e+06	1.55117e+06	1.25405e+06	1120387	1.05063e+06	1.09307e+06	1.02583e+06	1.08676e+06	1.15518e+06	1.09065e+06	1.04454e+06
695.006	443668	457930	442211	439720	468390	457807	434177	438485	437772	404348	391674	407996	479612	466334	610675	465831	447670	471179	474248	454350	453523	498165	484993	471318
695.494	1.03009e+06	1.0742e+06	984432	1.05824e+06	1.10627e+06	1.09543e+06	1.07601e+06	1.04197e+06	1.04514e+06	1.2662e+06	1.30112e+06	1.20848e+06	1.61039e+06	1649113	1.72284e+06	1548330	1.57147e+06	1.64658e+06	1202884	1258384	1.27891e+06	1241262	1.21225e+06	1.24772e+06
697.013	1.25741e+06	1326732	1256778	1.28412e+06	1.27417e+06	1.3165e+06	1.29455e+06	1.35771e+06	1.25837e+06	1.21662e+06	1.17759e+06	1222014	2.03838e+06	1.79125e+06	4524509	1672503	1.72953e+06	1575474	1.33138e+06	1.2742e+06	1.31433e+06	1.46855e+06	1.30418e+06	1.34646e+06
697.501	173512	198182	183088	203278	212748	214301	223585	215912	196622	307350	285304	228934	426924	489922	396227	443073	389812	500067	325800	330018	378698	248783	301995	307177
697.514	1.0037e+06	1.09081e+06	1.02546e+06	1.04669e+06	1.08593e+06	1082517	1.08265e+06	1.10315e+06	1.00489e+06	1.26464e+06	1.2803e+06	1.07261e+06	2.49756e+06	2214936	2.20293e+06	1.85137e+06	1.82523e+06	1821476	1.29247e+06	1.26574e+06	1.40156e+06	1.26543e+06	1.23233e+06	1.31631e+06
698.115	965506	1.0374e+06	957411	978942	1.0291e+06	996852	975709	899583	1.05711e+06	895240	891621	953168	985631	938752	1.28509e+06	1.00981e+06	970014	1.07217e+06	1.06984e+06	1.06082e+06	1.03343e+06	1121898	999723	1.07233e+06
700.099	987252	1.03957e+06	981792	982184	996601	981854	1.0418e+06	975767	1.01842e+06	934486	969430	925358	993054	1.03087e+06	1.27894e+06	991289	987632	1.00667e+06	1.01177e+06	1.02214e+06	1.03267e+06	1.10675e+06	1.03199e+06	1.04831e+06
703.03	1.03579e+06	1.26363e+06	1.14608e+06	1.13157e+06	1.11225e+06	1.12578e+06	1.1628e+06	1.14505e+06	1.14024e+06	1.10296e+06	1.14374e+06	1.09748e+06	3.28511e+06	2.58855e+06	3.10969e+06	2.227e+06	2176863	1.62859e+06	1.14423e+06	1071598	1070265	1.19721e+06	1.08987e+06	1078243
703.098	1.24114e+06	1.20812e+06	1.16688e+06	1.14085e+06	1.1055e+06	1083251	1.26432e+06	1.30201e+06	1.44961e+06	993224	978638	1.11488e+06	1.02931e+06	1.01809e+06	1354995	1.15008e+06	1.13841e+06	1.11286e+06	1.08462e+06	1.02531e+06	1.00362e+06	1.17936e+06	1.07525e+06	1.07685e+06
703.575	8.05567e+06	6.11105e+06	6444366	6.85923e+06	6.88517e+06	6.48109e+06	7973063	7426200	7497806	4754155	4.86885e+06	4009633	4793949	4.24894e+06	6134665	3828598	3839966	4.02447e+06	6873061	6823536	6.68882e+06	6896067	6158315	5672395
703.596	4.24047e+06	2.87994e+06	3.10176e+06	3.35585e+06	3.35691e+06	2939215	4.00299e+06	3.69735e+06	3.863e+06	1924553	2.00009e+06	1.57583e+06	1.41861e+06	1.37287e+06	1.94552e+06	1.22023e+06	1.24959e+06	1.45981e+06	3038528	3.13703e+06	3.13762e+06	2.75519e+06	2.79498e+06	2.39499e+06
703.598	7067581	5.01282e+06	5419045	5.92713e+06	5917736	5439672	7.01619e+06	6.67502e+06	6602616	3.78737e+06	3.90554e+06	2.97336e+06	4.06123e+06	3.44143e+06	5.17288e+06	2.74639e+06	2942204	2.95934e+06	5577574	5.65964e+06	5515706	5386160	4918985	4388061
703.607	5.9386e+06	4231927	4571626	5040772	5001180	4383560	5.95577e+06	5949554	5.51937e+06	3.31001e+06	3.42411e+06	2.5274e+06	3.91576e+06	3220758	4.95256e+06	2.4706e+06	2.72386e+06	2.59291e+06	3.7899e+06	4136778	4.15406e+06	3212788	3.52224e+06	3.16165e+06
703.609	1973872	1.48812e+06	1.63148e+06	1.82917e+06	1.79588e+06	1.59966e+06	2.15133e+06	2.33885e+06	1.90112e+06	1.36946e+06	1.41596e+06	943163	2.25164e+06	1.68792e+06	2702871	1.14052e+06	1.3422e+06	1.07439e+06	1.1171e+06	1302643	1300780	869440	1.01982e+06	976312
704.119	615526	602818	615528	491890	462998	352495	621254	635460	604531	437429	409475	532417	356747	365042	497563	544388	643901	462613	232927	230254	243468	301460	372386	424498
704.596	588172	415615	457291	485143	485466	443387	541759	465367	493121	318134	287246	257481	197040	205857	254992	211493	197311	230983	546927	533376	507749	548606	493103	433579
704.602	1.15912e+06	831718	910183	983375	971061	841612	1.08177e+06	1.0722e+06	937435	653293	621200	494589	528439	480618	649080	436853	449617	495800	731069	787196	802632	651901	706640	631316
705.147	401959	418644	418565	409879	440091	433303	448333	410813	413719	383840	388302	376653	384213	402582	516393	413865	404488	418354	438381	405523	437637	461656	429562	419673
705.173	484195	510563	463356	477320	481623	494919	446680	475842	502804	454370	459863	466575	440643	465751	665916	479409	494659	470184	522953	488455	501712	584535	495023	515045
706.139	1.00179e+06	1.04276e+06	970853	1001147	1.02347e+06	1.00706e+06	927929	982877	969070	913888	967361	972534	948584	986662	1.28455e+06	991128	990492	942257	1.07288e+06	1.00981e+06	982449	1.16191e+06	1.02367e+06	1.05105e+06
708.067	999010	1.01367e+06	970388	981879	1.00439e+06	969968	923825	999380	938548	888709	891829	904292	966422	961076	1.30061e+06	1.0191e+06	1.00531e+06	1.05912e+06	1.0443e+06	1.03404e+06	1.02293e+06	1.16646e+06	1.04986e+06	1.07483e+06
709.078	959126	1.03533e+06	975952	983878	1.00235e+06	975994	973695	951397	990019	860856	875444	969894	984696	932238	1.3713e+06	1.0088e+06	979636	1.00224e+06	1.05713e+06	1.01589e+06	1.00257e+06	1.11501e+06	1.01627e+06	1.02133e+06
709.078	1.09956e+06	1.18e+06	1.11219e+06	1.12398e+06	1.14551e+06	1.10941e+06	1.11451e+06	1.08615e+06	1.13836e+06	991187	1.00025e+06	1.10397e+06	1.11747e+06	1063510	1.55753e+06	1.14427e+06	1.11133e+06	1.13925e+06	1.21054e+06	1.15741e+06	1.14887e+06	1.27411e+06	1.15834e+06	1.1668e+06
709.166	959100	1.01991e+06	960644	968238	1.02424e+06	970482	992280	971356	992347	954876	907062	884757	996759	888422	1.33243e+06	1.03269e+06	950213	1.08175e+06	1056675	1002303	1.01368e+06	1.16027e+06	1.03706e+06	1.0339e+06
710.086	970615	1.04236e+06	977966	996486	989273	1.0028e+06	958921	972265	1.04639e+06	916024	977316	958162	1.01106e+06	932665	1.30598e+06	966433	966582	974050	1.01807e+06	992778	1.00467e+06	1.1184e+06	1062188	1.01461e+06
710.505	389023	394992	428966	406875	455047	552107	389735	330437	450641	305839	284358	282984	189015	227808	233987	261592	209603	348474	407947	369573	344054	413934	416646	463802
710.509	989766	1.04094e+06	1089503	964122	1.05079e+06	1087572	1.06536e+06	1.02618e+06	1.17629e+06	875639	791969	771097	691348	957660	680005	1.03213e+06	770356	1.23231e+06	848276	782417	796905	702709	933543	1.08754e+06
710.517	2145358	2.33773e+06	2391731	2.08144e+06	2.21991e+06	2.28563e+06	2.3457e+06	2.40857e+06	2.61716e+06	2.25217e+06	1.9464e+06	1.83429e+06	3.11471e+06	3376945	2476840	2.99128e+06	2.55351e+06	3.06756e+06	1.87645e+06	1.82605e+06	1.82329e+06	1.65459e+06	2.08965e+06	2.44037e+06
710.519	688826	793464	789307	635047	655900	612815	775010	919454	912569	850691	703779	640781	1.53194e+06	1.64179e+06	1.07054e+06	1.35276e+06	1215984	1278122	531748	555319	568724	429854	638713	783526
711.098	988686	1.03651e+06	978745	980711	1.01539e+06	979039	945646	1.00835e+06	1.03288e+06	941826	914534	925569	971959	950331	1.27621e+06	1.00064e+06	974736	1.02187e+06	1.10526e+06	1.01079e+06	1.00911e+06	1133490	1.03987e+06	1.03369e+06
711.452	639382	666601	669347	1.13089e+06	1.24574e+06	1.41782e+06	570204	498175	560301	688531	696891	713058	500028	582561	626920	737984	645116	1.0152e+06	891557	865306	812157	1.28217e+06	1.22872e+06	1.27005e+06
711.464	1.38142e+06	1.5078e+06	1.51881e+06	2.28807e+06	2.43334e+06	2354509	1.33931e+06	1.30121e+06	1.33572e+06	1.92763e+06	1808169	1.73108e+06	2.21402e+06	2.44451e+06	2.12452e+06	2797597	2644851	2.96157e+06	1.66022e+06	1.62221e+06	1.65293e+06	1.94792e+06	2307028	2.54446e+06
711.465	650360	740469	761342	1.09686e+06	1.15505e+06	998078	635023	675824	665429	1.04807e+06	984859	918098	1.25355e+06	1.48774e+06	1.14448e+06	1.7598e+06	1.64458e+06	1715410	732182	723112	781820	743268	1.06431e+06	1.22477e+06
712.466	1064744	1.15171e+06	1.11124e+06	1.32314e+06	1.40797e+06	1399164	1.04091e+06	999604	962322	1.22711e+06	1.0915e+06	1.16469e+06	1.27075e+06	1.31745e+06	1.47229e+06	1.4461e+06	1.35564e+06	1.49611e+06	1.18306e+06	1.16725e+06	1.17532e+06	1.45142e+06	1.443e+06	1.49525e+06
713.481	1659658	1.73306e+06	1.74954e+06	2.65819e+06	2.86502e+06	2857994	1.64314e+06	1587540	1.57406e+06	2605312	2.18499e+06	2.0634e+06	4.15517e+06	4540551	3.85647e+06	4653359	4110276	4.41872e+06	2.35461e+06	2.33107e+06	2.4855e+06	2.45679e+06	3278239	3.68882e+06
714.014	1.47098e+06	1.56491e+06	1.43101e+06	1.49382e+06	1.38944e+06	1.48454e+06	1.87717e+06	1.97028e+06	1.67492e+06	1.68623e+06	1.85595e+06	1.63812e+06	2325334	2044928	2.51465e+06	1.79509e+06	1.89498e+06	1.79885e+06	1.84682e+06	1.82489e+06	1.82756e+06	1.81552e+06	1642740	1522227
714.115	975912	992697	943342	955298	983805	1.01188e+06	946189	943315	1005048	910417	891030	964837	953216	939999	1.31045e+06	982945	965550	941573	1.0731e+06	1.0281e+06	986369	1.1212e+06	1.04487e+06	1.06652e+06
714.462	1.07055e+06	1.10397e+06	1.05668e+06	1.24332e+06	1.33929e+06	1.45351e+06	1.09011e+06	982214	1.0566e+06	1.07047e+06	1015840	989491	1.07628e+06	1.13882e+06	1.3453e+06	1.20596e+06	1.04212e+06	1.32381e+06	1345762	1.20791e+06	1.24395e+06	1.57478e+06	1.48351e+06	1.57275e+06
714.484	1.14609e+06	1.20218e+06	1.17425e+06	1.46386e+06	1568138	1.60066e+06	1.16919e+06	1000584	1.1276e+06	1.38113e+06	1.35858e+06	1.17818e+06	2.00083e+06	2.24026e+06	2.05995e+06	2205819	1.94513e+06	2.05388e+06	1.46218e+06	1351130	1.44947e+06	1.49189e+06	1.70954e+06	1.9491e+06
715.016	217877	259900	231975	257086	188562	255787	253795	404284	198714	185647	176784	207794	220068	201759	353747	195006	221177	224087	199103	185587	195789	196335	186342	181301
715.021	196592	223978	200066	218575	176830	227607	214721	357285	184178	164160	171855	196665	203305	201844	318974	175557	204238	198622	175624	186980	189584	186737	181284	173104
715.08	249389	247155	240929	245751	239009	246855	241785	241760	235807	237129	211460	221282	252560	247867	317386	219383	223703	228970	246402	258109	257986	269065	251623	261037
715.088	279126	297282	275661	281721	283566	292291	303711	286802	289459	269758	251986	264754	281497	282339	359173	270028	270210	277567	302334	283505	289521	326276	299389	307269
715.096	164480	176035	162336	159958	162330	168821	177563	159784	178852	152065	143703	156041	153321	155065	208118	160088	161274	161210	174521	171032	166272	186627	173576	177353
715.101	166840	169114	159651	157734	163545	166447	172705	164537	181218	151396	144164	158692	148645	148932	212772	152899	158996	163974	171802	171196	167016	189053	174393	183631
715.106	167127	165695	156179	156689	164308	164172	160129	166262	179210	151626	146586	158647	151551	146743	205940	144791	151654	164782	165937	167875	164335	192000	174566	179689
715.115	1.0009e+06	1031774	951921	979991	987602	984684	967245	1008995	982059	923952	910569	927859	929621	899524	1.25694e+06	959592	954375	996759	1.01762e+06	1.03795e+06	974061	1.14313e+06	1.04242e+06	1.01234e+06
716.026	1.23451e+06	1.30144e+06	1.2347e+06	1.25826e+06	1.21953e+06	1.29571e+06	1.27684e+06	1.4714e+06	1.23703e+06	1.20344e+06	1.20001e+06	1.16723e+06	1.26196e+06	1.29989e+06	1.69149e+06	1.26108e+06	1.22193e+06	1.22842e+06	1347225	1.34059e+06	1277849	1423632	1.29244e+06	1.29646e+06
716.15	959710	994318	955993	932784	956301	1.0042e+06	994088	901435	1.03994e+06	923777	851865	949444	995997	971628	1.26845e+06	979584	971506	969231	1.02134e+06	1.06311e+06	977863	1139174	1.04809e+06	1.06698e+06
718.995	1.17569e+06	1.33164e+06	1.21613e+06	1.20916e+06	1.21205e+06	1.15548e+06	1.33609e+06	1.39244e+06	1.16219e+06	1.16531e+06	1.20803e+06	1.17145e+06	2.28355e+06	2.13313e+06	3.98928e+06	2231636	2.06984e+06	1.68044e+06	1.17989e+06	1.16141e+06	1.1083e+06	1.28597e+06	1.14414e+06	1.12542e+06
719.003	181718	221875	195048	198884	197140	187933	228698	233996	209830	190295	204457	187889	367591	357283	773522	378432	328598	288626	180303	190596	185283	206004	182490	183013
719.007	175776	193407	186273	181782	180342	170795	216596	212677	186342	179672	211737	176329	489154	499769	627941	565003	531782	365886	174684	174071	182890	190894	185679	178812
719.066	988470	997942	976722	951932	1.00343e+06	988338	976650	954038	1.04825e+06	926589	926211	945782	1.00731e+06	988634	1.35881e+06	1.00805e+06	1.03029e+06	979491	1.03941e+06	988412	1.0385e+06	1.16133e+06	1.04325e+06	1.08114e+06
719.963	1.05253e+06	1.11117e+06	1.0336e+06	1.04159e+06	1.05205e+06	1.01707e+06	988262	981611	1.06318e+06	964056	998967	943805	1.04461e+06	1.09676e+06	1.42421e+06	1.16849e+06	1.15192e+06	1.08828e+06	1.04586e+06	1.00967e+06	1.01198e+06	1.14123e+06	1.07039e+06	1.06318e+06
719.964	1.04806e+06	1.10473e+06	1028556	1.04048e+06	1.04974e+06	1.01501e+06	986882	983880	1.05251e+06	961529	999543	942922	1.04157e+06	1091499	1.42508e+06	1.16079e+06	1147475	1.08231e+06	1.04726e+06	1.00549e+06	1.01054e+06	1.13486e+06	1.06681e+06	1.05943e+06
720.093	1.08057e+06	1.0649e+06	1.01774e+06	1.06555e+06	1.07787e+06	1.06905e+06	1.11195e+06	1068484	1.10406e+06	1.03503e+06	1.01523e+06	1.02642e+06	1027249	1.08319e+06	1.42873e+06	1.10256e+06	1.0744e+06	1061446	1.07976e+06	1.1117e+06	1.09228e+06	1.22006e+06	1.092e+06	1.10968e+06
720.095	1.00712e+06	987117	949863	987399	1.00033e+06	993162	1.03001e+06	988066	1.0289e+06	953641	934490	953799	936450	998975	1318247	1.02032e+06	989719	976977	999903	1.03315e+06	1.01584e+06	1.1337e+06	1.01001e+06	1.03458e+06
720.611	1.22187e+06	1.25691e+06	1.17451e+06	1255756	1.28136e+06	1229326	1.30003e+06	1.1664e+06	1.31904e+06	1.07761e+06	1.15818e+06	1.20063e+06	1.53488e+06	1.36106e+06	2773598	1.36868e+06	1.5432e+06	1.5536e+06	1.51639e+06	1.53193e+06	1.48383e+06	1.58491e+06	1.44143e+06	1.36119e+06
720.617	280720	301175	283645	292828	307359	287377	321839	286698	315590	255152	265487	268836	427338	376152	932688	364647	464455	439500	374469	395661	391913	381547	352934	324176
720.626	292215	293494	265731	286050	291756	281893	287291	289365	278388	252211	273717	275868	424948	333870	848208	336718	401336	349010	322999	310355	313055	336458	309566	304073
721.023	548997	774663	724225	751910	641111	599092	621636	616564	567212	602130	632291	571757	731339	776254	1.4819e+06	756503	719127	921450	632227	702734	627044	682319	494171	488591
721.034	739841	1.16329e+06	1.00104e+06	1.03871e+06	802361	780108	882702	1.087e+06	724560	874625	892768	703357	2412424	1.82469e+06	3898425	1.42608e+06	1.62758e+06	1.58078e+06	585042	706530	637707	524550	484791	455172
721.035	1.50845e+06	2164104	1.9259e+06	1.97339e+06	1.64739e+06	1.62054e+06	1.77112e+06	2.11003e+06	1.50787e+06	1.67282e+06	1737600	1.47214e+06	4.66839e+06	3417122	7.35062e+06	2.60185e+06	2.9666e+06	2.85271e+06	1.35128e+06	1.61243e+06	1.43623e+06	1.303e+06	1.19793e+06	1.13564e+06
721.04	684572	972036	851309	880837	737943	739048	815976	1.03833e+06	669568	769772	790736	652418	2806560	1.87274e+06	4.14526e+06	1.27773e+06	1.55418e+06	1.35622e+06	574769	722922	613941	551935	515400	497944
721.054	901839	1.05492e+06	993950	977959	968859	972088	995319	1.1145e+06	939492	875588	949012	912130	2.04666e+06	1.47782e+06	2.93379e+06	1.14946e+06	1.28212e+06	1.1659e+06	946550	1.06882e+06	964928	997480	937491	905472
721.102	979145	1.05175e+06	1.03167e+06	977680	996578	978924	1.01231e+06	971857	1.02238e+06	921984	893558	928097	1.00383e+06	987405	1.32876e+06	1.00108e+06	944079	982003	1.01316e+06	987255	1.00927e+06	1106543	1.03262e+06	1.00055e+06
721.105	2559262	2686176	2.61426e+06	2.52162e+06	2.65043e+06	2.58622e+06	2.62201e+06	2.62083e+06	2.60589e+06	2399541	2.41207e+06	2454040	2656561	2.52899e+06	3.43085e+06	2567932	2576071	2.50154e+06	2720286	2.57021e+06	2.64891e+06	2.87644e+06	2.71411e+06	2.65067e+06
721.477	661722	667551	665417	653222	671293	670919	653792	665408	638217	598769	595420	652476	648561	646581	853564	672712	686981	676010	888816	838433	717937	1.0067e+06	740301	788225
721.499	2.21864e+06	2.28199e+06	2290135	1.78224e+06	1857371	2015621	2.59246e+06	2.54342e+06	2.40914e+06	3.113e+06	3.06461e+06	2.39743e+06	4603168	4433924	4.4838e+06	4094364	3.95878e+06	4.68535e+06	3.46145e+06	3.55702e+06	3.38963e+06	3.44711e+06	3186716	3.02389e+06
721.502	1961472	2.03191e+06	2.04479e+06	1.5396e+06	1.59655e+06	1.74553e+06	2.3323e+06	2.26941e+06	2.16479e+06	2.87411e+06	2.81948e+06	2.14651e+06	4278553	4.14141e+06	4.12171e+06	3827952	3666148	4.41424e+06	3.04622e+06	3170002	3.0896e+06	2.95265e+06	2865157	2.67708e+06
721.507	1.92315e+06	2.00199e+06	2008707	1.52353e+06	1.55626e+06	1.67124e+06	2280707	2.25795e+06	2.12007e+06	2.90675e+06	2.81594e+06	2145200	4.65639e+06	4345253	4.40214e+06	3.94911e+06	3.83536e+06	4468026	2750677	2.89144e+06	2938007	2.56355e+06	2680949	2.49002e+06
721.622	961634	992432	988672	978354	988204	1.00372e+06	999089	933734	976863	931235	962238	963495	1.06182e+06	980458	1.70561e+06	1.01801e+06	1.10358e+06	1.10353e+06	1.13935e+06	1.07877e+06	1.03671e+06	1.17558e+06	1023920	1.03665e+06
722.042	1.3645e+06	1.65551e+06	1.48795e+06	1.46012e+06	1.41169e+06	1421893	1481781	1.55609e+06	1.37507e+06	1.28398e+06	1303699	1.24742e+06	2.06891e+06	1.8318e+06	3.1378e+06	1.60575e+06	1.61606e+06	1.69204e+06	1.33362e+06	1.43526e+06	1.39874e+06	1430783	1.37379e+06	1.33497e+06
722.077	625004	686419	662251	619542	655377	662891	684644	665256	691995	605765	599079	639654	674570	630658	873476	635334	663363	678077	752669	695933	680585	749048	660316	715918
722.102	910000	1.0287e+06	982212	950592	984520	954449	1.01226e+06	949027	1076923	923827	908765	892112	971241	919364	1.27004e+06	897409	895237	972470	1.04416e+06	980124	1.02022e+06	1.11202e+06	1.00853e+06	1.00879e+06
722.107	919920	1.03897e+06	990318	965789	984541	957532	1.0256e+06	949557	1.05178e+06	936751	912531	908559	967673	923023	1.29279e+06	901222	872070	986606	1.05777e+06	996813	1.02117e+06	1.12055e+06	1026245	1.02379e+06
722.126	274852	287168	263176	282208	278037	270862	287221	291461	272413	256887	270419	284359	273879	265332	395888	269181	265567	310055	296173	293222	273229	340484	299573	316452
722.135	276503	292639	268061	285629	289958	271554	277177	270987	293385	254767	275522	293144	287753	279586	360271	267756	269728	303304	277982	287084	295266	336214	299083	300318
722.491	860692	906108	861810	820169	842807	888004	877779	860415	874982	847720	869158	817886	809987	866807	1.06577e+06	947434	843012	1.0716e+06	1.19285e+06	1.18735e+06	1.09042e+06	1.34882e+06	1.14156e+06	1.09777e+06
722.511	1.21085e+06	1.31987e+06	1.25753e+06	1.09744e+06	1.13968e+06	1166782	1.38271e+06	1377167	1213089	1.51938e+06	1.55141e+06	1.34153e+06	2.40598e+06	2.30453e+06	2.37563e+06	1.9804e+06	1.92042e+06	2.20499e+06	1.66594e+06	1.62433e+06	1.68494e+06	1.57605e+06	1.58791e+06	1.48962e+06
722.514	924522	1.00342e+06	959261	846586	880204	891777	1.06765e+06	1.09545e+06	919828	1208209	1.22408e+06	1.0577e+06	2.14173e+06	1967392	2.03659e+06	1.62403e+06	1.62311e+06	1.7345e+06	1.19274e+06	1.16532e+06	1247900	1.09525e+06	1.13861e+06	1.08952e+06
723.502	466373	476610	454168	430037	455403	506119	454224	403587	445784	420071	453350	435064	434968	447339	679199	450916	443191	515532	745207	679398	614610	764504	576224	582561
723.517	1.63992e+06	1.71137e+06	1.77265e+06	1.56578e+06	1.61348e+06	1.73786e+06	1.79747e+06	1.72817e+06	1.73613e+06	2.16715e+06	2294269	1.92281e+06	4.76097e+06	4.38076e+06	4.28911e+06	3.27177e+06	3144824	3.62648e+06	2.95467e+06	2.81891e+06	2.92481e+06	2.3775e+06	2.28714e+06	2286979
723.524	1.34577e+06	1.40808e+06	1.4826e+06	1.30417e+06	1.32225e+06	1.39154e+06	1.49705e+06	1480123	1.44019e+06	1919486	1.97851e+06	1.63533e+06	4.6884e+06	4.21524e+06	3.96458e+06	3.04947e+06	2.92795e+06	3.29018e+06	2330515	2253507	2444881	1.76119e+06	1862472	1.85656e+06
723.528	569389	591688	627521	552733	543405	560071	612680	652619	599358	868573	846556	675778	2.92599e+06	2.33716e+06	2228871	1.52793e+06	1621863	1.41919e+06	806286	770721	889475	609275	692678	697919
724.115	991687	961012	954746	961163	983271	967458	947293	989669	924529	923416	919753	914424	1.03103e+06	948066	1.27884e+06	985202	944286	957545	1.03893e+06	1.01151e+06	949266	1.12074e+06	1000708	1.03786e+06
724.529	1.02363e+06	1.09937e+06	1.09538e+06	1.04176e+06	1.07531e+06	1.10479e+06	1.09921e+06	1.11778e+06	1.08737e+06	1.1295e+06	1206932	1.18737e+06	2.25143e+06	2.00001e+06	2.11541e+06	1.60917e+06	1.58151e+06	1.64663e+06	1.39307e+06	1.40409e+06	1.45151e+06	1.32721e+06	1.26801e+06	1.22926e+06
724.535	999791	1.06322e+06	1.05229e+06	1.01667e+06	1055145	1.07433e+06	1.0585e+06	1.11239e+06	1.07301e+06	1.09599e+06	1.13063e+06	1130150	2.21687e+06	1.84965e+06	2.022e+06	1.49951e+06	1.51876e+06	1.48724e+06	1.27021e+06	1.24992e+06	1.32313e+06	1.23792e+06	1.17456e+06	1182639
725.558	1.03729e+06	980781	975201	985420	1.03956e+06	1.18744e+06	1.37628e+06	1.10611e+06	1.1503e+06	959260	1.0124e+06	913240	950605	916640	1152198	838818	854684	904325	3.86681e+06	3.06561e+06	2467033	3.87469e+06	2138102	2.09111e+06
725.567	2.99674e+06	2.38197e+06	2.52111e+06	2.52005e+06	2617347	2767468	4.41867e+06	3.44041e+06	3.71143e+06	2.45173e+06	2698224	2.24467e+06	1.74701e+06	2.15284e+06	2.41727e+06	1.70721e+06	1.59741e+06	2.40426e+06	10145895	8778786	8.05745e+06	8889929	6042961	5074791
725.581	5.69797e+06	4326032	4.72062e+06	4906228	4871615	4518734	8502497	8094337	7066576	5461849	5954533	4276604	8353527	7870053	8459382	4905029	5202102	5704122	12143169	12383579	12715328	8911239	8349137	6731965
725.592	4.13321e+06	3.22949e+06	3.52976e+06	3.79973e+06	3.67465e+06	3.32494e+06	6.17779e+06	6.65294e+06	5.08666e+06	4593309	4893296	3.33518e+06	10117953	8.33152e+06	9421229	4.85643e+06	5.36927e+06	4.85973e+06	6.56364e+06	7609516	8.03878e+06	4250424	4890144	4.06882e+06
725.593	4677309	3660990	3.98925e+06	4.27697e+06	4.15276e+06	3771735	6.93901e+06	7.35241e+06	5742850	5.08974e+06	5.43647e+06	3.75477e+06	10795002	8997549	10176595	5.3188e+06	5837791	5.4194e+06	7.64009e+06	8704761	9159091	5.06114e+06	5648921	4.69252e+06
726.06	324092	348369	333355	316098	336133	341582	312537	286940	350079	298875	277832	288281	341028	338638	466227	362627	314984	331780	347049	367058	329507	377547	343925	356689
726.07	326667	348331	348306	330388	348855	340924	357262	329529	362888	298314	335816	292983	332567	338724	420214	358322	312088	324082	362943	354625	334812	395440	351798	348807
726.073	1.06832e+06	1.1262e+06	1.12038e+06	1.08261e+06	1.10743e+06	1.11986e+06	1.14846e+06	1.02119e+06	1.22087e+06	968019	1.00664e+06	957431	996202	1.00938e+06	1312627	1.05602e+06	946255	1.0403e+06	1175385	1.14687e+06	1.06011e+06	1.44756e+06	1326676	1.26044e+06
726.567	4309043	3.71868e+06	3801842	3.99988e+06	3.99839e+06	3.96369e+06	5477985	5254870	5.02069e+06	4.20367e+06	4486492	3.70349e+06	6.19818e+06	5.56788e+06	6486207	4.12883e+06	4292169	4.32329e+06	8247995	8.05418e+06	7856948	6913408	5910673	5224022
726.571	803681	682676	702702	704506	733584	828100	1.08045e+06	804069	962421	673455	710560	672066	509991	578370	737781	585988	507743	628097	2752001	2.29235e+06	1.99792e+06	2.53743e+06	1622556	1.40645e+06
726.586	1881870	1.4616e+06	1.54716e+06	1.6222e+06	1.60062e+06	1.50455e+06	2.60717e+06	2.56023e+06	2323442	1795102	2.01267e+06	1.45882e+06	2.5867e+06	2.50593e+06	2.62425e+06	1.67618e+06	1.74822e+06	1.89198e+06	3452405	3.6643e+06	3799174	2438841	2.528e+06	2.0777e+06
726.587	3.13669e+06	2.52832e+06	2.65866e+06	2.79623e+06	2.77844e+06	2.76248e+06	4.33889e+06	4.16471e+06	3.8517e+06	3.07873e+06	3.33217e+06	2.53192e+06	5.04313e+06	4423750	4984326	2.96296e+06	3.11504e+06	3.13171e+06	6.62172e+06	6.59582e+06	6520481	5.16303e+06	4548031	3817842
726.598	2138938	1.79246e+06	1.87903e+06	2.03275e+06	1.97656e+06	1.90434e+06	2.8533e+06	3.08863e+06	2.53109e+06	2317832	2.43017e+06	1.78863e+06	4719276	3.86589e+06	4.38718e+06	2.48098e+06	2.66587e+06	2.44233e+06	3.13357e+06	3.50203e+06	3.65541e+06	2.27948e+06	2.47516e+06	2.1423e+06
726.601	730122	652547	672031	753431	728565	733966	952777	1.08758e+06	846042	883076	873606	662966	2304511	1.67136e+06	2.05794e+06	1.02674e+06	1.12898e+06	888292	991526	1.114e+06	1.13428e+06	779069	786097	712436
727.046	1673645	2.17445e+06	1.89689e+06	2.05121e+06	1.99069e+06	1813901	1687975	1.65437e+06	1.67832e+06	2.05875e+06	2.1982e+06	2.08742e+06	3.56474e+06	2981718	3785486	2.55369e+06	2.41723e+06	2.615e+06	2.42888e+06	2.49175e+06	2.36244e+06	2.1298e+06	1.58825e+06	1519339
727.092	1.03113e+06	1.0646e+06	1.05779e+06	1.01478e+06	1.03327e+06	1.03222e+06	1.02859e+06	992137	1127181	1.01781e+06	1.05459e+06	1.01776e+06	1.05642e+06	1.05566e+06	1.37217e+06	1.07311e+06	1.0389e+06	1116007	1.10324e+06	1.02124e+06	1.05187e+06	1.18666e+06	1.14143e+06	1.10953e+06
727.172	959201	967176	970107	958065	999608	947464	952289	1.00954e+06	1.0035e+06	957848	942998	927751	941200	940504	1.29108e+06	1.00939e+06	949976	997915	1049938	1.04163e+06	1.00393e+06	1.14971e+06	981152	1.01277e+06
727.178	453454	426651	436528	443438	456578	433871	418823	488851	455970	443319	422767	415463	425459	421256	588855	466388	452389	460939	489971	486118	445990	535839	431821	469922
727.192	420364	452126	445712	433863	445887	432116	434793	399324	437427	408760	433626	404255	482126	414842	593008	443937	443563	465355	460868	478961	481527	527660	452748	464124
727.466	2308748	2.45269e+06	2.3483e+06	2.32613e+06	2386285	2.39939e+06	2.26305e+06	2369214	2.38059e+06	2.24327e+06	2364378	2.28588e+06	2.27662e+06	2.34828e+06	3.14327e+06	2.30911e+06	2298497	2411610	2.52903e+06	2515434	2.41534e+06	2.76609e+06	2581343	2.53448e+06
727.614	1.07039e+06	1.02641e+06	1.02812e+06	1.06647e+06	1.04835e+06	1.06625e+06	1.11727e+06	1.17733e+06	1.13424e+06	1.03285e+06	1.02888e+06	1.00173e+06	1.41896e+06	1.23277e+06	1.5269e+06	1.10458e+06	1.14087e+06	1.08139e+06	1.26472e+06	1.26456e+06	1.27926e+06	1218184	1.15483e+06	1.12792e+06
728.031	1.25334e+06	1.33385e+06	1.25727e+06	1.2373e+06	1.29238e+06	1.2564e+06	1188411	1.15843e+06	1.25151e+06	1.20027e+06	1.19779e+06	1.18777e+06	1.21903e+06	1.22134e+06	1710662	1.30908e+06	1.22604e+06	1.29353e+06	1.41965e+06	1.36112e+06	1.311e+06	1505629	1.30987e+06	1.29417e+06
728.099	987122	1.04441e+06	961014	964307	1.0021e+06	1.00091e+06	1.01802e+06	927869	1.12429e+06	943140	928878	945398	1056623	989044	1.35372e+06	978749	1.02902e+06	1.0231e+06	1014696	1.02184e+06	974212	1.19243e+06	1.03708e+06	1.0683e+06
728.159	1.26547e+06	1.29769e+06	1.28229e+06	1.25984e+06	1.31502e+06	1.27756e+06	1.31126e+06	1.29971e+06	1.37031e+06	1.23267e+06	1.19651e+06	1181613	1.28238e+06	1284545	1.69376e+06	1.25281e+06	1.25535e+06	1.31307e+06	1.39487e+06	1.34205e+06	1.35333e+06	1.52712e+06	1.36144e+06	1.33071e+06
728.161	951472	968316	966299	940637	981773	962110	971064	966974	1.01487e+06	910873	905945	886013	979272	956303	1280609	934197	955841	990021	1.06113e+06	1.01024e+06	1.01386e+06	1.14459e+06	1.02178e+06	991840
728.54	1957372	1.92694e+06	1.98639e+06	2567559	2560602	2.57915e+06	2.08513e+06	1.96417e+06	2.05643e+06	2.76873e+06	3.01597e+06	2800225	2.52248e+06	2.50556e+06	2.46733e+06	2.5217e+06	2.53675e+06	2.66719e+06	2.61278e+06	2.40999e+06	2423442	3.31289e+06	2.98527e+06	2.85053e+06
728.559	1.38205e+06	1.42679e+06	1425998	1.62342e+06	1651132	1.48432e+06	1.38317e+06	1.45437e+06	1.39138e+06	1.97203e+06	2.07732e+06	1.93706e+06	2.49478e+06	2260979	2.24669e+06	2.08072e+06	2218442	2009359	1.45193e+06	1.46221e+06	1.52164e+06	1511994	1.64818e+06	1.64708e+06
728.579	2.87834e+06	2.91618e+06	2884521	3148061	3.22224e+06	2.97243e+06	2.91532e+06	2.89421e+06	2.87743e+06	3.3843e+06	3571092	3.41913e+06	4.04967e+06	3.75068e+06	4222291	3.64706e+06	3.65036e+06	3.59279e+06	3.27386e+06	3.15288e+06	3.24507e+06	3312870	3.3594e+06	3.32267e+06
729.163	1.12042e+06	1.15927e+06	1.11536e+06	1.12371e+06	1.12679e+06	1.16045e+06	1.19392e+06	1.12865e+06	1.12061e+06	1.02392e+06	1.07534e+06	1.1231e+06	1.14881e+06	1134153	1.44413e+06	1.14579e+06	1.09877e+06	1.09455e+06	1.20522e+06	1.23344e+06	1.15911e+06	1275114	1200490	1.15519e+06
729.166	956761	985355	952929	956516	961144	988604	1.03103e+06	969245	950264	871494	923712	959719	979717	963594	1.23039e+06	979145	936563	925824	1.02119e+06	1.03472e+06	984834	1081751	1.02404e+06	981118
729.525	2509542	2.47249e+06	2.54103e+06	2.71318e+06	2.79824e+06	2737614	2.58907e+06	2549693	2.6168e+06	2.69329e+06	2.82316e+06	2805764	2720006	2661349	3.28205e+06	2669120	2.7083e+06	2.80818e+06	2.86221e+06	2.81724e+06	2.74125e+06	3.31015e+06	3.04727e+06	2.98139e+06
730.168	944381	988572	946413	953427	968116	990540	945937	960491	1.02203e+06	875941	893605	896310	993939	964440	1.21801e+06	1.02198e+06	906681	972315	1.07081e+06	992936	1.00598e+06	1.115e+06	1.02703e+06	1.0005e+06
730.992	1.49617e+06	1.55614e+06	1.3809e+06	1.3595e+06	1364375	1.41877e+06	1.73375e+06	1.8514e+06	1.53521e+06	1.37284e+06	1.44777e+06	1.438e+06	1.61382e+06	1.55532e+06	2.29995e+06	1.44784e+06	1.49293e+06	1.52939e+06	1.51497e+06	1.47368e+06	1.49457e+06	1.67149e+06	1.51942e+06	1.49252e+06
731.121	992614	1.00571e+06	968662	990320	987976	970194	998828	856493	1.0305e+06	879825	947639	907210	981507	959126	1.27727e+06	964709	946752	988424	1.01428e+06	968680	1.01507e+06	1.1146e+06	999400	1.01408e+06
731.608	7.22806e+06	6.32022e+06	6524744	5719090	5726067	5648468	8.2846e+06	8.01761e+06	8361801	4.66139e+06	4.70976e+06	4.84403e+06	4.97793e+06	4.67274e+06	5.11845e+06	4.08367e+06	4.06157e+06	4297859	5075994	4.82164e+06	4.82048e+06	5340931	4580497	4724402
731.625	1.51578e+06	1.19556e+06	1.27681e+06	1.14703e+06	1.1473e+06	1125081	1.70219e+06	1.50937e+06	1.73377e+06	751166	754918	839398	377399	446843	444677	445401	391337	605840	1.01239e+06	874035	936664	1061498	867267	881937
731.631	1.81564e+06	1.54955e+06	1.62077e+06	1.2932e+06	1.28539e+06	1.05968e+06	2161628	2.18489e+06	2.17665e+06	1.01139e+06	1051125	1.07826e+06	946588	952021	848784	812114	797033	899189	924862	893328	961313	709216	797113	868532
731.638	5118013	4440183	4698471	3.74193e+06	3.76663e+06	3.30758e+06	6.18486e+06	6.33773e+06	6.2656e+06	3.1735e+06	3.24343e+06	3.26793e+06	3.86036e+06	3.46585e+06	3.5908e+06	2.71296e+06	2.80398e+06	2786436	2.87226e+06	2831475	2.95119e+06	2.44916e+06	2495704	2.66605e+06
732.125	1.20382e+06	1.26251e+06	1.19825e+06	1.20354e+06	1.21025e+06	1.22483e+06	1.23396e+06	1.22122e+06	1.22966e+06	1.11244e+06	1157607	1.16424e+06	1.29927e+06	1.25698e+06	1.69953e+06	1.27114e+06	1.25341e+06	1.24837e+06	1.29286e+06	1335334	1.24193e+06	1.40649e+06	1.2989e+06	1.29401e+06
732.126	961364	1.00941e+06	952421	950664	954383	967834	972149	963001	980577	877411	911728	911146	1.00243e+06	989915	1.31854e+06	1.00032e+06	972742	962796	1.01684e+06	1.04833e+06	962848	1.10863e+06	1.02272e+06	1018916
732.561	467442	432084	422714	709726	734225	1.18957e+06	430452	363288	401220	412284	416063	467169	336824	335187	460112	347561	341684	398869	918640	837786	634999	1.8363e+06	948381	828375
732.566	451489	385701	397006	848335	858195	1.22916e+06	413266	312139	382136	367034	395718	466506	217596	235735	304636	242957	227672	340640	976739	868490	673342	1.76031e+06	1.04191e+06	920718
732.571	2.03825e+06	1.77086e+06	1.81683e+06	3.51373e+06	3.46558e+06	3.64004e+06	1.74112e+06	1.47123e+06	1.6908e+06	1.72087e+06	1.92617e+06	2.16201e+06	912173	1.04042e+06	1.14426e+06	1.33427e+06	1.25791e+06	1.86367e+06	2.90485e+06	2.74122e+06	2428407	4143275	3.37729e+06	3.14789e+06
732.572	1.98945e+06	1.73085e+06	1.77542e+06	3.40438e+06	3.35148e+06	3.42142e+06	1.69104e+06	1.44137e+06	1.64724e+06	1.68588e+06	1.8903e+06	2.11452e+06	890491	1.01753e+06	1106686	1.32059e+06	1246050	1.84495e+06	2.72997e+06	2593522	2.32655e+06	3.7846e+06	3.20229e+06	3.00007e+06
732.584	4.03983e+06	3.79895e+06	3.89983e+06	6307927	6140626	5439030	3.68133e+06	3.52011e+06	3.51539e+06	4169386	4.5227e+06	4.71573e+06	4492762	3869867	4684838	4.12022e+06	4.8408e+06	4583085	4.16094e+06	4252497	4.11307e+06	4.72212e+06	5011150	4.89565e+06
732.585	1.92432e+06	1.8949e+06	1.94623e+06	2.8972e+06	2801437	2237349	1.81864e+06	1.84753e+06	1.69421e+06	2185591	2.35569e+06	2.37477e+06	2.7717e+06	2.31309e+06	2.70734e+06	2395302	2949927	2.44012e+06	1.59622e+06	1.76118e+06	1.78749e+06	1.50943e+06	2.01278e+06	2.03373e+06
732.585	2.03977e+06	2.01052e+06	2.06589e+06	3.07035e+06	2.96933e+06	2383334	1.93526e+06	1.96419e+06	1802241	2.33058e+06	2.50921e+06	2.52578e+06	2989759	2.47778e+06	2928393	2.54245e+06	3.1472e+06	2.58304e+06	1.70424e+06	1.87576e+06	1.9001e+06	1.61559e+06	2.13696e+06	2.15824e+06
733.111	570958	630544	579275	564743	585759	581888	588616	560634	565560	546395	541077	596945	640921	586892	764808	600465	574402	621728	570951	580809	585810	650951	596015	609830
733.129	551968	577897	558797	559566	584856	562152	522479	581813	600923	517376	520564	559417	537055	570828	755492	549065	536891	578215	584336	584094	590268	660430	603341	607181
733.228	941042	1.00422e+06	952080	955720	991181	965665	918339	984782	1.01817e+06	886601	881394	953737	941182	964751	1.27167e+06	943402	920843	989397	994876	986766	1.00486e+06	1.11741e+06	1.01625e+06	1.01586e+06
733.566	3563416	3.31811e+06	3.31184e+06	4489136	4.49951e+06	4505391	3152278	3026807	3.22658e+06	3.32371e+06	3469004	3.47869e+06	3.52013e+06	3.33551e+06	4377192	3.42876e+06	3.70279e+06	3.68812e+06	3.80007e+06	3739178	3.68528e+06	4863485	4.29038e+06	4152520
733.588	2.08115e+06	1.90174e+06	1880811	2.83274e+06	2.81311e+06	2.51615e+06	1.76185e+06	1.63642e+06	1.75758e+06	1.98737e+06	2.08659e+06	2.1585e+06	2.10889e+06	1.95754e+06	2441984	2.02772e+06	2302948	2.27407e+06	1.98394e+06	1.95472e+06	2.00617e+06	2.33502e+06	2414694	2.29482e+06
733.596	1.67657e+06	1.61416e+06	1.5902e+06	2.10379e+06	2.08128e+06	1.81227e+06	1.50638e+06	1.48143e+06	1.53688e+06	1.68313e+06	1.73189e+06	1.7891e+06	2.05787e+06	1.85684e+06	2.37381e+06	1.82687e+06	2.17246e+06	1.93105e+06	1.5155e+06	1.48937e+06	1.55407e+06	1.57867e+06	1.73901e+06	1.70824e+06
734.127	930197	986748	965998	941864	998212	954183	942044	939282	925961	909080	896108	921528	941475	929773	1.29982e+06	903164	927883	977252	1015783	995402	967133	1.13013e+06	1.02261e+06	990237
734.574	425782	407356	391515	569766	589840	888792	435219	368116	468226	379148	416601	433434	347613	344932	451399	360559	372966	409289	868112	783504	614661	1.58862e+06	786213	806471
734.584	2.31408e+06	2.01996e+06	2.02054e+06	3.70303e+06	3.7934e+06	4448545	2.5418e+06	1922665	2.51138e+06	2.04488e+06	2.20575e+06	2.1546e+06	1.08046e+06	1.27308e+06	1.38551e+06	1.5473e+06	1.3661e+06	2.20546e+06	4.59453e+06	4.33195e+06	4.00147e+06	6559949	4.70233e+06	4322405
734.595	5.58666e+06	5.39995e+06	5231379	8660745	8492410	8478766	6282079	5753412	5829790	5.94122e+06	6.14379e+06	5.57074e+06	8.02591e+06	7.01157e+06	8146686	6641300	7197747	6.93504e+06	7783683	8.09464e+06	7926279	9368419	8474334	8.08699e+06
734.6	4.98235e+06	4.90227e+06	4.7104e+06	7635298	7.38065e+06	6.77719e+06	5.57829e+06	5298036	5.09893e+06	5444689	5604763	4.99946e+06	7927798	6843675	8032340	6.38334e+06	6.96245e+06	6.48815e+06	5.97009e+06	6.49317e+06	6.60358e+06	6.29322e+06	6757066	6.52582e+06
734.602	3.17072e+06	3.27029e+06	3.10127e+06	4817871	4564230	3.95028e+06	3.61699e+06	3.6966e+06	3220507	3.72557e+06	3805838	3.29185e+06	6.3722e+06	5.36048e+06	6.13361e+06	4.84697e+06	5533917	4559043	3.13696e+06	3.66248e+06	3815359	2881008	3.70287e+06	3698055
734.684	1.20261e+06	1.19414e+06	1.16118e+06	1.18657e+06	1.20931e+06	1.2177e+06	1.20441e+06	1.12885e+06	1.16432e+06	1.07863e+06	1.06223e+06	1.1469e+06	1.17776e+06	1.15427e+06	1563994	1.18979e+06	1.18573e+06	1.23768e+06	1335065	1.19265e+06	1.24494e+06	1.43575e+06	1285917	1.27745e+06
734.978	1.27386e+06	1.38189e+06	1.1914e+06	1.2647e+06	1187130	1.18959e+06	1.2518e+06	1343758	1.31057e+06	1156898	1.17334e+06	1.11705e+06	2.48293e+06	2.20029e+06	5518871	2.51336e+06	2.36669e+06	1.74269e+06	1.17706e+06	1.23556e+06	1139539	1.22912e+06	1.16384e+06	1.19849e+06
735.062	946951	1.00622e+06	962072	970006	974580	1.00141e+06	1.00237e+06	935676	1.04378e+06	1.00863e+06	865975	914117	950056	932138	1325027	968157	1.01013e+06	963769	1.03009e+06	1.02052e+06	1.00412e+06	1.11968e+06	992457	1.035e+06
735.442	1.03163e+06	1.03534e+06	991093	1.05122e+06	1.09557e+06	1.13858e+06	988200	901978	1.00367e+06	909397	943911	885962	962961	930090	1.25888e+06	1.00262e+06	956397	1.02891e+06	1.1528e+06	1.06331e+06	1.07066e+06	1.3059e+06	1.1392e+06	1.12032e+06
735.465	1.10722e+06	1.18295e+06	1.15654e+06	1.22016e+06	1.26169e+06	1.23346e+06	968418	1.02665e+06	1.07233e+06	1.15768e+06	1.09271e+06	1.07085e+06	1.3382e+06	1.30423e+06	1.489e+06	1.41226e+06	1323738	1.34792e+06	1198812	1.11581e+06	1.09398e+06	1243320	1.28193e+06	1.28808e+06
735.592	1185747	1.04104e+06	1.03642e+06	1.78964e+06	1.79918e+06	1.84563e+06	1.26712e+06	1.09312e+06	1.18835e+06	1.0603e+06	1.17179e+06	1.11643e+06	725619	814281	871890	971779	862386	1.24631e+06	1.85862e+06	1.84063e+06	1.7427e+06	2374911	2.04203e+06	1.87509e+06
735.605	1.1807e+06	1.19378e+06	1.13773e+06	1.68593e+06	1.59419e+06	1.38339e+06	1.27757e+06	1.33735e+06	1119299	1.31399e+06	1.37935e+06	1.18008e+06	2.23539e+06	1.84917e+06	2.2361e+06	1.77498e+06	2005420	1.60131e+06	1.12898e+06	1.26028e+06	1.28957e+06	1.02043e+06	1.27378e+06	1.31367e+06
735.605	2.43736e+06	2.37174e+06	2.2948e+06	3.46627e+06	3.36163e+06	3.08465e+06	2.65072e+06	2.57944e+06	2.36904e+06	2.53266e+06	2693686	2.37795e+06	3.76567e+06	3177644	4.00775e+06	3.11012e+06	3.30934e+06	3.02065e+06	2.76022e+06	2.96529e+06	2.95086e+06	2.89714e+06	3.07516e+06	3.02855e+06
735.606	2.37297e+06	2325759	2.24681e+06	3.34811e+06	3.24011e+06	2.94875e+06	2.58636e+06	2528955	2.30476e+06	2.48366e+06	2.6348e+06	2.31655e+06	3.77674e+06	3.16602e+06	4.02743e+06	3.08501e+06	3299210	2952847	2613903	2826733	2.82695e+06	2.68664e+06	2.91182e+06	2.88875e+06
736.001	1.45497e+06	1.65275e+06	1.38329e+06	1.47471e+06	1.48028e+06	1.48154e+06	1.80656e+06	1.87802e+06	1.58128e+06	1.76193e+06	1.76228e+06	1.72766e+06	2531729	2233268	4.31544e+06	1.78048e+06	1.91841e+06	1.81151e+06	2.05518e+06	1.94381e+06	2.07857e+06	1.8742e+06	1714752	1.46875e+06
736.066	1.30419e+06	1.30088e+06	1.25378e+06	1.22616e+06	1.28095e+06	1.23823e+06	1.34797e+06	1.34286e+06	1387771	1.2417e+06	1.2515e+06	1.27041e+06	1.44239e+06	1268563	1.80027e+06	1.38853e+06	1.38192e+06	1.33679e+06	1.37843e+06	1299094	1.33183e+06	1.44177e+06	1.34922e+06	1.33005e+06
736.068	1.00699e+06	990175	965503	941368	1.00064e+06	961637	995386	985888	1.04501e+06	934036	942999	932057	1.06525e+06	938736	1345296	1.01662e+06	1008809	1.00667e+06	1.08408e+06	1.00432e+06	1.0264e+06	1.13569e+06	1.04736e+06	1.02838e+06
737.012	1.75671e+06	2.22967e+06	1.5715e+06	1.86591e+06	1.65594e+06	1.5965e+06	2.00893e+06	2.40183e+06	1.48373e+06	2269366	2.14562e+06	1.78551e+06	7.56743e+06	5.4023e+06	15684751	3.78707e+06	4.79586e+06	3903405	1.39548e+06	1.67641e+06	1.53284e+06	1.52672e+06	1.31542e+06	1.24509e+06
737.013	2.02106e+06	2.52255e+06	1.83153e+06	2.14588e+06	1.93929e+06	1.87885e+06	2.31105e+06	2.73298e+06	1.76667e+06	2.56464e+06	2.44689e+06	2.04584e+06	8052720	5.79419e+06	16749273	4.12303e+06	5167422	4.28844e+06	1.70555e+06	1.99354e+06	1820190	1.88628e+06	1.59679e+06	1.52635e+06
737.051	753167	790398	753302	772865	787709	755142	820844	791510	847233	770128	781429	739381	799448	769884	1.21539e+06	784440	792833	780302	800695	799119	819045	846345	789131	807470
737.071	4.21622e+06	4.58119e+06	4.15038e+06	4.33488e+06	4.28196e+06	4.263e+06	4491171	4.74779e+06	4.35077e+06	4323178	4.36057e+06	4.09105e+06	8745099	6.69274e+06	15391787	5.3509e+06	6059612	5.30381e+06	4302612	4412327	4.34307e+06	4627215	4.21855e+06	4.20508e+06
737.074	713766	766349	737802	734817	733447	741637	727573	741567	763285	724985	715341	688810	710800	782945	1.01486e+06	748526	737785	766742	785874	787042	759192	858650	762275	783296
737.117	973655	979907	953538	974288	985523	973385	970032	919893	993930	904772	922332	944577	973217	933753	1.26504e+06	908857	924781	945749	1.00298e+06	1.00222e+06	1.05672e+06	1.12353e+06	1.03727e+06	1.03289e+06
737.147	914562	961184	870145	924022	930482	919906	879368	918875	967443	879478	888405	879976	905382	918656	1.21871e+06	925274	909275	950263	977504	954102	971124	1083303	959105	946897
737.474	6582144	7.13639e+06	7336897	5.69247e+06	6.2426e+06	6.65892e+06	4914417	4932472	4.96848e+06	5571508	4919079	4522674	6.03623e+06	6.61353e+06	7.26428e+06	7.68316e+06	7351445	8.00272e+06	4832925	4805564	4.65808e+06	6.41859e+06	6981275	7315829
737.479	6.98739e+06	7.60117e+06	7785846	6065365	6628369	7015770	5.32241e+06	5342613	5.35025e+06	6122746	5.32736e+06	4.91247e+06	7175440	7.56636e+06	8645170	8507702	8222669	8646870	5171926	5158831	5.01984e+06	6727366	7.37761e+06	7728581
737.482	5.90517e+06	6.47621e+06	6574791	4.99917e+06	5404570	5169309	4.44041e+06	4603892	4.51159e+06	5331172	4.58287e+06	4.17012e+06	6.37821e+06	6.82297e+06	7.61174e+06	7700264	7454014	7743112	3.83414e+06	3.91285e+06	4.03033e+06	4462385	5.8011e+06	6166413
738.013	1.34984e+06	1.5873e+06	1.35524e+06	1.42681e+06	1.44579e+06	1.39188e+06	1.46308e+06	1.57012e+06	1.39217e+06	1.41234e+06	1426746	1.3422e+06	3.0095e+06	2.30496e+06	5.83374e+06	1.80008e+06	2.26154e+06	1.90677e+06	1385042	1.4071e+06	1.36488e+06	1.52196e+06	1.36047e+06	1.33672e+06
738.074	1.42516e+06	1.53755e+06	1.42997e+06	1.48667e+06	1.50152e+06	1509058	1.45796e+06	1.46529e+06	1.39097e+06	1.40704e+06	1.41009e+06	1.4159e+06	1.56257e+06	1.50021e+06	2019951	1.49551e+06	1487499	1.49334e+06	1583540	1.49091e+06	1528360	1697279	1.5938e+06	1.55402e+06
738.08	927671	991935	921021	970578	965534	990525	949630	947231	874913	900355	927316	907321	993324	942658	1.29428e+06	934206	910424	948258	1026499	971196	982099	1125214	1.03889e+06	1.00282e+06
738.108	161283	173615	158598	165485	161368	164930	163109	164341	182126	150481	143658	141446	175321	159240	214846	169021	156448	182998	167497	174459	166462	187311	169194	167313
738.114	160753	171891	158808	160230	163028	164808	167743	158989	177190	144227	143020	146333	169873	160496	202888	169038	160408	170687	169598	180461	161360	185036	171778	161555
738.129	929644	1.0104e+06	941763	947505	961931	969274	955789	924366	949254	885358	925973	929932	982470	953992	1.25826e+06	997174	919577	906704	1.04433e+06	1.03848e+06	966879	1055081	1.00862e+06	979507
738.466	2.73381e+06	2918536	3.03831e+06	2.56896e+06	2.71307e+06	2.99287e+06	2211234	2.11201e+06	2.32438e+06	2147862	2.05238e+06	1.99617e+06	1.82292e+06	2.15395e+06	2484919	2.5557e+06	2256136	2955715	2.32169e+06	2.28047e+06	2.26819e+06	3.16401e+06	3.05978e+06	3.17396e+06
738.481	3467391	3.85343e+06	3980686	3.21657e+06	3391569	3.58107e+06	2.81345e+06	2.90232e+06	2.99988e+06	3.10095e+06	2.76818e+06	2.66232e+06	3.73037e+06	3929640	4564454	4253715	4.00529e+06	4281307	2.76704e+06	2.86813e+06	2.80598e+06	3.60383e+06	3725481	3.97321e+06
738.487	2.68393e+06	3.0272e+06	3.12432e+06	2423060	2.54915e+06	2.44095e+06	2.12086e+06	2.30561e+06	2.30064e+06	2.50483e+06	2.16806e+06	2.07344e+06	3.17054e+06	3.35743e+06	3803271	3.64549e+06	3.45187e+06	3.62382e+06	1.88316e+06	2.0195e+06	2.04997e+06	2.25574e+06	2.66857e+06	2924834
739.053	639704	676817	628919	635992	655953	641743	642018	616266	638279	612361	599185	586059	676637	656338	858889	653893	653670	675244	667634	688040	667984	734812	712526	703145
739.071	956855	1.02472e+06	950995	949118	972774	950288	974198	927358	949361	900804	924784	893131	984133	938225	1.33588e+06	1030875	975245	965728	1.02795e+06	1.01526e+06	947450	1.09316e+06	992752	1.02231e+06
739.096	2064673	2.14199e+06	2.0873e+06	2.05002e+06	2103356	2.06393e+06	2.0065e+06	1.9906e+06	2.0658e+06	1.88122e+06	1.97403e+06	1.91799e+06	2.05284e+06	2.03575e+06	2807870	2108610	1.99361e+06	2.13143e+06	2201820	2.08446e+06	2.05285e+06	2331155	2.12951e+06	2.12976e+06
739.11	928790	910469	934328	906376	930377	916979	845697	893168	900109	800626	856232	843162	896983	908664	1.21261e+06	889324	864989	963678	957611	871116	917695	1.00535e+06	941565	933328
739.138	882683	927231	890388	905889	920834	905115	874035	871760	904380	833432	890847	826269	909862	932795	1.13456e+06	912316	864914	906967	975854	901555	899393	1.00612e+06	939277	917361
739.489	3.9159e+06	4184612	4.47594e+06	4.42039e+06	4.79846e+06	5143337	3.16646e+06	3.26673e+06	3.19607e+06	3925465	3.44329e+06	3347202	7.01402e+06	7.32291e+06	6.77663e+06	6.58651e+06	6.04998e+06	6415898	4330570	4.25736e+06	4.40013e+06	4602740	5056898	5788991
739.495	4.34013e+06	4.64509e+06	4.90861e+06	4.84724e+06	5.24394e+06	5.59663e+06	3.58514e+06	3.72188e+06	3676764	4460156	3.90238e+06	3.77097e+06	8486832	8522683	8.16312e+06	7490219	6967269	7.05781e+06	4783205	4.71412e+06	4.86348e+06	5.06391e+06	5.53087e+06	6313405
739.499	3.34791e+06	3.6699e+06	3.83432e+06	3.71211e+06	3929105	3819964	2.75627e+06	2.94294e+06	2.82691e+06	3629770	3109394	2953039	7565922	7578827	7038010	6525821	6.05637e+06	6049217	3.36628e+06	3.36734e+06	3.69985e+06	3.04199e+06	4016058	4.72222e+06
739.773	170965	169753	168883	165292	167770	167334	169742	166189	165251	171753	156862	150744	172767	158107	208131	167488	167782	160705	176292	181478	167958	193612	178999	172923
740.075	1008065	1048207	989481	981951	982202	970602	1.03684e+06	1.02311e+06	1.03502e+06	983154	918495	975270	1.01831e+06	962089	1253971	1.09538e+06	1.02929e+06	1.0281e+06	1.0406e+06	1.04034e+06	984537	1146728	1.0458e+06	1.02568e+06
740.08	167992	178082	164426	167589	164650	164024	171131	168676	179834	171861	163565	154368	166743	154884	206929	169009	169506	170333	180966	178447	171257	196584	176727	172637
740.117	1.11834e+06	1.17983e+06	1.12817e+06	1142021	1.16073e+06	1165313	1183299	1.13267e+06	1.13731e+06	1.03341e+06	1.075e+06	1.08152e+06	1.13243e+06	1.13438e+06	1.56042e+06	1.13197e+06	1.10814e+06	1.20819e+06	1.23685e+06	1175642	1.2226e+06	1.29496e+06	1.19967e+06	1.19468e+06
740.119	939791	982087	945293	966521	980209	969882	998870	969171	949192	858445	907063	913673	956410	956591	1.31262e+06	952069	923787	1.01039e+06	1.03554e+06	988512	1.02471e+06	1.08375e+06	1.00314e+06	1.01218e+06
740.479	486808	492385	505553	535164	565507	700347	472635	445747	448474	438332	410289	437157	416052	458343	557559	462157	449512	496117	596786	575380	528168	789788	612145	640459
740.489	2081079	2.2337e+06	2.24905e+06	2.30533e+06	2442477	2568045	1767030	1.8757e+06	1.81932e+06	2.00299e+06	1.84368e+06	1.77821e+06	3.13537e+06	3.30047e+06	3.16337e+06	3.0295e+06	2.75419e+06	3221541	2.27328e+06	2.18482e+06	2.28263e+06	2.45563e+06	2.55981e+06	2.82486e+06
740.492	1.11216e+06	1.20438e+06	1.22087e+06	1.26292e+06	1.35663e+06	1.40515e+06	884701	923812	900366	977584	903747	866664	1.1877e+06	1.43579e+06	1.32086e+06	1.45116e+06	1.18592e+06	1.74478e+06	1.22866e+06	1.17693e+06	1.2434e+06	1.27854e+06	1.43011e+06	1.5564e+06
740.505	1.70782e+06	1.85257e+06	1.8245e+06	1.83482e+06	1.93177e+06	1860830	1.45743e+06	1.56704e+06	1.54973e+06	1.78036e+06	1.60539e+06	1.52131e+06	3.67685e+06	3543563	3.36122e+06	2.97141e+06	2773204	2.93727e+06	1.76299e+06	1712583	1.87032e+06	1.69198e+06	2.01619e+06	2.24177e+06
740.507	465091	509847	495061	489348	507136	496971	426938	468465	478315	585208	496680	470601	1.71935e+06	1.46167e+06	1403530	1.03743e+06	1.11117e+06	873209	478903	469689	523795	452851	535856	611784
740.518	367593	362437	339462	350896	371746	367970	364031	329677	381552	357907	336752	348071	620697	538949	646288	451495	419940	401980	411719	401125	392917	428437	410991	393283
741.069	1.03453e+06	1.06231e+06	983323	973804	988415	986549	1.30592e+06	1.27146e+06	1.3985e+06	931747	929166	972712	1.01571e+06	974467	1.29239e+06	978899	920288	975590	1.007e+06	1.01492e+06	997878	1.11755e+06	1.00196e+06	1.03396e+06
741.121	973534	984480	971914	941169	980470	957730	972414	965460	1.0229e+06	902264	915484	901324	945601	897148	1.31838e+06	900022	933528	984207	1.06432e+06	991304	1.0058e+06	1.15752e+06	1.00919e+06	985661
741.124	976734	991224	971955	944133	980745	963804	974207	952503	1.03374e+06	905108	913836	897662	933843	907746	1.31354e+06	904356	937876	975837	1.06618e+06	990737	1.0045e+06	1.15504e+06	1.00969e+06	981996
741.505	1.08345e+06	1.1477e+06	1.09477e+06	1.0981e+06	1.16714e+06	1.18941e+06	1108304	1.09827e+06	1.10446e+06	1.12233e+06	993875	1.04585e+06	1.30774e+06	1334554	1.57111e+06	1.22209e+06	1183889	1.2126e+06	1.19798e+06	1.18608e+06	1.16383e+06	1.34353e+06	1.26582e+06	1.27407e+06
741.533	1.84833e+06	1.57455e+06	1808056	1731658	1946426	2.92798e+06	1.88287e+06	1.3963e+06	1.64888e+06	1108642	1.08836e+06	1.1255e+06	854917	863545	1.18249e+06	818207	862816	969940	3.73787e+06	3.07927e+06	2.42616e+06	5728824	3.33939e+06	3.59193e+06
741.541	9044659	7322848	8099783	7.63068e+06	8.38587e+06	9370732	8503687	6.91913e+06	7.68941e+06	4.82501e+06	4.57528e+06	4751486	2.61894e+06	3.38406e+06	4.57592e+06	3.4443e+06	3.01765e+06	4548897	11893929	10774097	10062666	15272492	11951808	12115002
741.554	14268257	11693543	12530317	11654141	12375570	11385624	13324892	12575623	12205502	8874088	7720804	7762337	8198666	9043688	12045783	8042981	7463288	8754994	13279582	13423219	13855340	14084280	14572921	14959220
741.568	9963529	8502833	8967126	8272185	8491127	7236453	9855473	10722455	9055119	8246944	6.38413e+06	6253458	13082746	12030577	16782362	9240756	9236532	7.8387e+06	7.20877e+06	8.30914e+06	8871453	6099284	8182313	8983370
741.57	10376991	8858845	9335043	8624413	8861063	7579066	10256353	11119161	9433360	8557830	6639044	6518897	13469759	12410762	17301538	9565952	9551864	8160958	7583336	8697859	9274044	6.4779e+06	8589061	9401929
742.016	1.28679e+06	1435484	1.35962e+06	1.36097e+06	1.33337e+06	1.3384e+06	1.28607e+06	1.30489e+06	1.29794e+06	1.15461e+06	1.20955e+06	1.23815e+06	1.82128e+06	1.36852e+06	2.00817e+06	1383710	1.42785e+06	1244557	1.40853e+06	1.31376e+06	1.32182e+06	1.50202e+06	1.26891e+06	1.32156e+06
742.069	3.59116e+06	3.51391e+06	3590862	3.81866e+06	3664991	2.97574e+06	2.9455e+06	2.68905e+06	3060796	2.21825e+06	2.10213e+06	2.6705e+06	1821270	1.94636e+06	2.90837e+06	3.18142e+06	2.76069e+06	2.79839e+06	1.59418e+06	1.50723e+06	1.6329e+06	2.80108e+06	3.1847e+06	3.5822e+06
742.083	2.31598e+06	2.35591e+06	2337750	2.34286e+06	2.24098e+06	1670930	2.00429e+06	1.98081e+06	2.06367e+06	1723880	1524599	1.92758e+06	1.58538e+06	1.63457e+06	2.39301e+06	2.58859e+06	2.3707e+06	2.09943e+06	1.16433e+06	1.12188e+06	1.20386e+06	1523189	1.92831e+06	2.16269e+06
742.084	2142963	2.1975e+06	2.16641e+06	2.16196e+06	2.07089e+06	1.56643e+06	1.88594e+06	1.87107e+06	1.93104e+06	1.6592e+06	1453549	1.81858e+06	1.56637e+06	1.59882e+06	2324680	2.47155e+06	2292345	1992751	1146189	1.10526e+06	1.17848e+06	1.4423e+06	1.80135e+06	2.00814e+06
742.558	7958485	6.70557e+06	7.08425e+06	6799887	7058819	6.95821e+06	7520704	7.51213e+06	7.03679e+06	5.66102e+06	5.05497e+06	4.92514e+06	6.48321e+06	6458876	8654300	5526585	5287390	5440701	8.07188e+06	8285340	8191134	8931010	8612898	8821921
742.571	5379180	4.61183e+06	4.78141e+06	4.5503e+06	4603567	4.02941e+06	5136319	5.6511e+06	4.82266e+06	4425323	3.74278e+06	3.56231e+06	6.46568e+06	6.05416e+06	8374770	4921148	4.76126e+06	4328907	4318853	4.80951e+06	5017453	3.84365e+06	4.77388e+06	4976674
742.573	5.06194e+06	4363536	4513523	4.29452e+06	4335609	3.79229e+06	4.85993e+06	5.38277e+06	4.55756e+06	4.25197e+06	3.58152e+06	3.39977e+06	6.40055e+06	5.94326e+06	8241802	4794912	4.66074e+06	4.17066e+06	4065843	4.53783e+06	4724306	3.56749e+06	4.44934e+06	4.64456e+06
742.598	1486771	1.42144e+06	1.4033e+06	1.31098e+06	1.36118e+06	1.30724e+06	1.43783e+06	1.38938e+06	1.41544e+06	1.30358e+06	1268056	1.26343e+06	2.29014e+06	2.04261e+06	3.52034e+06	1.74052e+06	2.03406e+06	1887131	1.9435e+06	1.95503e+06	1.89009e+06	1795903	1.58558e+06	1.45167e+06
742.601	455846	433458	423127	373941	395476	380618	415658	411624	406093	380313	352984	377582	795748	704734	1.31931e+06	590321	798533	692568	584958	617903	616911	543157	494187	418395
742.613	378094	384871	384689	366491	379381	372316	371925	374056	441595	312794	378891	348987	627903	521259	925710	421809	514416	469122	439161	429775	414495	445965	408339	397582
743.023	2.16549e+06	2717056	2282587	2.47265e+06	2.22949e+06	2.23548e+06	2.67142e+06	2.75076e+06	2.24448e+06	3.187e+06	3.63087e+06	3.0358e+06	7.26429e+06	5509669	5721132	3976586	4.55164e+06	3.71302e+06	3739821	3.78534e+06	3883931	2.94991e+06	2.44487e+06	1.99375e+06
743.099	954910	954117	977834	966512	999018	969807	1.01521e+06	975644	986668	915429	899954	926631	940836	985006	1.331e+06	1.0103e+06	1.01031e+06	941517	1.00006e+06	975908	1.06015e+06	1086831	993727	983154
743.101	949002	941981	968540	956247	995673	965220	997565	958517	976170	907210	903718	906218	933827	978485	1.32384e+06	989012	999400	925826	1.0015e+06	973830	1.06413e+06	1.08938e+06	988746	982323
743.413	2.31423e+06	2.45957e+06	2.29003e+06	2.30749e+06	2.35817e+06	2.35746e+06	2.35161e+06	2.32798e+06	2327544	2.18026e+06	2.2226e+06	2192718	2.35728e+06	2.30814e+06	3.07723e+06	2.30482e+06	2288267	2.34444e+06	2.50096e+06	2.47201e+06	2412130	2.78557e+06	2.47496e+06	2.45989e+06
743.44	2.32123e+06	2.45391e+06	2.33064e+06	2.32718e+06	2.3895e+06	2.40526e+06	2.36347e+06	2382534	2.35395e+06	2.22634e+06	2.23028e+06	2.23194e+06	2391378	2275454	3.05801e+06	2.33461e+06	2332399	2.3775e+06	2503979	2537687	2435700	2.7969e+06	2.49958e+06	2.55205e+06
743.495	991725	999129	986221	1.09211e+06	1.10514e+06	1.10048e+06	1.06076e+06	989716	1121452	1062705	1.06575e+06	1.05282e+06	1301530	1.13938e+06	1.42312e+06	1.21395e+06	1112324	1201259	1.0821e+06	1.02979e+06	1.0441e+06	1.24906e+06	1.14814e+06	1.12416e+06
743.498	990823	1.00027e+06	980673	1.10157e+06	1.1213e+06	1.10905e+06	1.0595e+06	982125	1.1275e+06	1.05891e+06	1069245	1.05209e+06	1.30786e+06	1.13989e+06	1419040	1225566	1118994	1.19814e+06	1.07242e+06	1.01645e+06	1036390	1.24449e+06	1.14092e+06	1.13107e+06
743.555	530780	468226	451100	474964	490717	503839	547812	481896	466386	396558	376039	374538	366777	359063	503679	370591	348442	374971	550468	545759	570971	633988	539521	575034
743.562	508321	475567	457180	476222	503974	506989	552011	528101	534602	420742	418883	379155	407374	418985	583093	430958	390968	439691	581801	585685	557464	642142	573470	595858
743.578	1720017	1.59788e+06	1.57044e+06	1534310	1.5765e+06	1514131	1.76211e+06	1.75613e+06	1.62968e+06	1412504	1.36925e+06	1.25762e+06	1.66521e+06	1738435	2323724	1533983	1.50427e+06	1.47087e+06	1761402	1.77209e+06	1.77467e+06	1.77529e+06	1.75071e+06	1.7578e+06
743.615	945187	975345	953612	935798	972927	950182	980453	968408	975548	910823	871696	967255	1.14652e+06	1.03713e+06	1.63717e+06	1035392	1.1432e+06	1.14543e+06	1109693	1.10011e+06	1.05526e+06	1.1418e+06	1.02423e+06	1.01484e+06
744.03	1.36276e+06	1.56569e+06	1.38404e+06	1.46492e+06	1.38602e+06	1.39588e+06	1.53123e+06	1.48727e+06	1.46141e+06	1.5299e+06	1672148	1.50068e+06	2773916	2.13066e+06	2.41984e+06	1.83749e+06	2.01293e+06	1.70842e+06	1.71638e+06	1.76364e+06	1.7358e+06	1.66722e+06	1454453	1.36013e+06
744.097	273844	301457	279578	288444	293317	296479	282647	260189	284507	268483	261118	291900	277911	272038	377452	300203	299761	280596	314822	286488	299398	332340	293922	303062
744.101	933314	1.0036e+06	942033	954986	980194	1.0018e+06	1.00127e+06	928717	938204	903640	888886	943916	926573	944375	1.25876e+06	980972	962106	936239	1.02011e+06	979761	991962	1.10797e+06	996017	1.01236e+06
744.106	281999	302451	279402	285989	290033	303808	307102	271560	271120	278380	270066	276886	273383	285049	393767	283586	285670	284163	305683	299313	295230	332641	296821	308320
744.115	281295	291866	278457	273822	290720	296311	309856	294073	296889	275224	266491	266918	282022	286746	364703	276805	268007	282825	299205	282275	308817	314888	306322	288349
744.124	295360	284158	276110	282426	299646	300468	287414	285600	312363	267447	275673	267185	279154	278853	370174	288011	256702	279808	289226	283104	306047	333515	305021	302059
744.507	827271	723796	791941	1.86066e+06	2.00118e+06	2.69549e+06	630112	494611	600742	726916	741903	793707	351549	404483	466825	481353	407587	657453	1.05276e+06	939048	842187	2561829	1.80338e+06	1.71983e+06
744.51	5.38659e+06	5.15443e+06	5186449	9660316	9955751	9752328	4.30865e+06	4.19947e+06	4399823	5764794	5.7354e+06	6.23222e+06	5.90281e+06	6.07785e+06	5564663	6529788	6.24201e+06	6329295	4.77397e+06	4559841	4.48864e+06	8.09643e+06	7.77217e+06	8258989
744.511	2.09662e+06	1.84181e+06	1.95315e+06	4499502	4.70689e+06	5009474	1.49953e+06	1.301e+06	1.5064e+06	1.90696e+06	2017053	2.23138e+06	883601	1.14592e+06	943904	1.59128e+06	1.29832e+06	2.04889e+06	1.97697e+06	1.83989e+06	1786535	4200674	3.75041e+06	3766875
744.526	1.17309e+06	1.17715e+06	1142068	2140946	2138498	1.55311e+06	879670	993198	954668	1.50553e+06	1.45937e+06	1.61684e+06	1.92252e+06	1.97435e+06	1.45315e+06	2.13514e+06	2.14251e+06	1.78428e+06	695867	711307	747395	878705	1.36286e+06	1.61673e+06
744.527	3464797	3.30757e+06	3.33129e+06	6.59313e+06	6.70687e+06	5552186	2630007	2.65703e+06	2.75648e+06	4.00007e+06	3938918	4.3893e+06	4.38888e+06	4485691	3.58985e+06	4.91473e+06	4.73551e+06	4557872	2.46668e+06	2439264	2.50992e+06	3.79934e+06	4690090	5.16614e+06
744.528	1.87155e+06	1.87001e+06	1.84003e+06	3.41716e+06	3.43558e+06	2595307	1.44839e+06	1.57963e+06	1551081	2429963	2.31758e+06	2.57746e+06	3.25709e+06	3.22876e+06	2.52104e+06	3.35868e+06	3.40779e+06	2.79351e+06	1192921	1.21123e+06	1.25455e+06	1.54672e+06	2.25168e+06	2.61806e+06
744.613	194419	181829	181708	171962	175773	177684	221982	200887	177145	155217	163281	157278	188841	177488	305252	182924	189409	200543	246070	258414	252420	231319	210145	189944
744.618	196316	180171	183979	170457	174115	178557	219507	213704	179720	160397	163962	159056	226299	199452	423738	202599	229699	227139	224742	243541	235621	216206	207901	192650
744.621	188846	177085	180324	169583	171681	174974	209578	208151	184029	161915	163814	156509	254136	211489	481239	200573	244144	232588	214802	225555	218512	208815	198068	190691
744.626	172417	169709	166680	164449	167411	166815	191154	189784	188155	159220	159003	146112	266212	209209	483863	176309	228382	218226	201324	192801	189859	198301	175438	183095
745.496	640389	662073	654442	665043	698803	816242	732053	584297	686660	1.16406e+06	1.1859e+06	881586	594126	772475	763257	1.0424e+06	819587	1439344	1.04636e+06	1.0358e+06	1.01628e+06	1.22282e+06	1.12433e+06	1.00278e+06
745.504	2.63601e+06	2.67633e+06	2700263	3.87295e+06	4.05222e+06	4225117	2494903	2.30074e+06	2.42798e+06	4.25713e+06	4056988	3526391	4935428	4.66117e+06	4475026	5035953	5.00806e+06	5.27049e+06	3073012	3.04312e+06	3.03028e+06	4.31738e+06	4.23875e+06	4.1526e+06
745.509	813141	846203	884951	1.12742e+06	1186631	1.46948e+06	841784	795188	803291	1.77713e+06	1.65805e+06	1301026	2320245	2.22364e+06	1.90556e+06	2.34178e+06	2.41483e+06	2.33842e+06	871666	913739	1.00342e+06	1.41346e+06	1.38337e+06	1.34056e+06
745.512	1.9972e+06	2.00875e+06	2.08521e+06	3.19235e+06	3332376	3.3925e+06	1840599	1.74705e+06	1.8029e+06	3.44091e+06	3.22964e+06	2.83894e+06	4378800	4066790	3.70432e+06	4340347	4.39945e+06	4392024	2.0724e+06	2.07139e+06	2.19687e+06	3091047	3.24681e+06	3223047
745.624	972794	1.01589e+06	957769	954697	965226	967899	1049979	1.04995e+06	941713	919427	953287	945483	1.06691e+06	1.0144e+06	1.58951e+06	1.02446e+06	1.01664e+06	1.11408e+06	1.06689e+06	1.10414e+06	1.03653e+06	1158296	1.05122e+06	1.05993e+06
746.284	2.28686e+06	2.39183e+06	2240777	2.29227e+06	2.37586e+06	2315736	2.33352e+06	2.28363e+06	2.25275e+06	2.25453e+06	2.25404e+06	2.2058e+06	2300645	2269428	3.11778e+06	2.35258e+06	2.269e+06	2345186	2.53819e+06	2.37928e+06	2.45757e+06	2709062	2.41639e+06	2.47478e+06
746.489	303219	289891	298366	283401	300390	325519	300285	287298	293977	266072	319090	298984	301638	282233	375689	298252	278484	277410	341140	326816	307331	413077	358601	327316
746.498	672111	665048	695716	637833	649821	726538	691225	680129	688889	837209	943451	784898	710341	774827	883252	868864	756740	1.01483e+06	827646	790618	779274	920694	816453	797794
746.512	1.1158e+06	1117163	1168565	1.24429e+06	1.25972e+06	1.35784e+06	1.13338e+06	1.16448e+06	1.09323e+06	1.59707e+06	1.56867e+06	1.38693e+06	2.08291e+06	1.94291e+06	2.02506e+06	1942321	1.87727e+06	1.98905e+06	1.27815e+06	1.27431e+06	1.30515e+06	1.4277e+06	1.33383e+06	1.3262e+06
746.516	651088	648610	687076	771344	784721	851244	656711	682517	611276	955947	868042	806028	1.54372e+06	1.34461e+06	1375341	1.25754e+06	1.2906e+06	1.18573e+06	713674	732705	743561	829542	771663	769306
746.63	383829	375714	362176	385680	377856	367701	398370	394685	366381	313703	329518	324078	390282	388913	709042	370622	429361	482385	600063	631759	639101	504216	484007	461036
746.639	1.04967e+06	1.04737e+06	994066	1.04696e+06	1.03439e+06	1.0289e+06	1.07402e+06	1.04158e+06	1.02558e+06	936713	930747	938982	1.25297e+06	1144965	2.21293e+06	1.11096e+06	1.20174e+06	1292055	1.42622e+06	1.43755e+06	1.45063e+06	1.29123e+06	1.20251e+06	1.20304e+06
746.641	361986	360542	329025	357218	355887	355894	355976	355367	347792	343418	313457	328036	508588	428458	950462	409485	457651	475784	443666	437433	437921	407019	387555	397856
747.115	241689	256846	260446	239908	243410	246863	247083	244134	237828	225401	231826	221027	232439	233092	329180	255669	218254	277429	242735	241005	272280	279957	260381	255505
747.128	951437	990859	978588	963444	976926	986157	977377	953600	961553	884910	905776	900341	927824	915996	1255232	981383	910595	1.01614e+06	985268	957098	976276	1.06583e+06	1.02927e+06	1.04064e+06
747.526	1.04734e+06	1.1088e+06	1.05881e+06	1.08532e+06	1.11531e+06	1.10638e+06	1.10843e+06	1.0883e+06	1.13837e+06	1.19624e+06	1.18633e+06	1.07222e+06	1700591	1.62045e+06	1.76753e+06	1347008	1423461	1.52608e+06	1.33585e+06	1.37674e+06	1338174	1.29283e+06	1.2198e+06	1.20672e+06
747.53	1.03504e+06	1.08581e+06	1.04579e+06	1.06606e+06	1093696	1.07545e+06	1.09934e+06	1.06395e+06	1.10741e+06	1.16828e+06	1.13681e+06	1.04089e+06	1.67328e+06	1.61266e+06	1.75975e+06	1.3339e+06	1.40565e+06	1.48814e+06	1.25968e+06	1.30085e+06	1.28166e+06	1.24721e+06	1.16488e+06	1.17583e+06
748.023	1.34129e+06	1721454	1.51098e+06	1.60765e+06	1.48987e+06	1540011	1401521	1.31055e+06	1233361	1.35811e+06	1.40062e+06	1377815	1.45872e+06	1290157	1.80728e+06	1.29315e+06	1230637	1.34447e+06	1.73255e+06	1.71269e+06	1.68564e+06	1.74146e+06	1386391	1.39494e+06
748.035	676172	864214	734429	787931	733014	740950	708744	657898	625125	686322	684910	664128	869022	715967	963763	699372	649811	718218	729077	747728	765516	787168	684609	707717
748.057	965626	1.0045e+06	1013867	1.00604e+06	1.01444e+06	1.02282e+06	1.02954e+06	992818	989208	1.04126e+06	1.02128e+06	973740	1.04553e+06	1.02665e+06	1.40199e+06	1.01471e+06	951554	1113457	1.18362e+06	1.08845e+06	1.12297e+06	1.39522e+06	1.23199e+06	1.21842e+06
748.53	974060	1.00603e+06	949985	986001	1.00199e+06	1.00048e+06	951128	987271	1.01642e+06	961351	964807	962178	1.19039e+06	1125756	1.44456e+06	1.07664e+06	1101391	1117146	1.13953e+06	1138331	1.06387e+06	1194948	1.05684e+06	1079923
749.032	2117497	2830481	2.46409e+06	2.72048e+06	2.4731e+06	2.72151e+06	2.15891e+06	2.06038e+06	1.93317e+06	1.85768e+06	2.16781e+06	2.29123e+06	1.74685e+06	1.57716e+06	2050061	1.44855e+06	1340859	1.65505e+06	4.12867e+06	3980507	3.96835e+06	3.20923e+06	2.16405e+06	1.91895e+06
749.061	967502	1077264	1.03352e+06	1.02862e+06	1.02355e+06	1.03864e+06	951092	979457	944171	939054	957188	948486	969535	981578	1389608	962025	920949	993967	1.1615e+06	1.06353e+06	1.14233e+06	1.12591e+06	1.03192e+06	1.05214e+06
749.52	906701	936260	953028	890547	909375	945618	986717	903992	993278	904021	910604	844780	1.00651e+06	1.057e+06	1387864	989784	999961	1175957	1.4708e+06	1329773	1.30591e+06	1.32675e+06	1.18915e+06	1.15143e+06
749.533	1.29438e+06	1361216	1.38759e+06	1.24933e+06	1.27349e+06	1.30982e+06	1467450	1.45548e+06	1.49191e+06	1.45112e+06	1.42363e+06	1.26445e+06	2702499	2.38426e+06	2.86142e+06	1.8837e+06	1.9323e+06	1.97149e+06	2.12674e+06	1.98307e+06	1.99324e+06	1.80421e+06	1.68538e+06	1.60049e+06
749.548	922842	993897	972712	902316	908804	921321	1.01428e+06	1.06217e+06	1.03611e+06	1.08168e+06	1023411	937340	2.40474e+06	1.96959e+06	2279366	1.46464e+06	1.53461e+06	1.4071e+06	1.25457e+06	1205357	1265056	1.12174e+06	1.0803e+06	1.03479e+06
750.033	1.38537e+06	1.60504e+06	1.41156e+06	1.5291e+06	1.48956e+06	1.53626e+06	1.3621e+06	1.31056e+06	1.26914e+06	1.2584e+06	1.29603e+06	1265454	1.24076e+06	1.23952e+06	1.57922e+06	1.25134e+06	1.26635e+06	1.29548e+06	1.95306e+06	1.81556e+06	1.82201e+06	1.7098e+06	1.38224e+06	1.39763e+06
750.141	963305	1.0017e+06	947634	972598	960725	943652	926709	969334	995736	868718	907921	903390	907838	1.0137e+06	1.19563e+06	978128	914637	967314	1.01949e+06	932016	979785	1.10961e+06	1.01545e+06	985236
750.55	992210	1.06603e+06	992745	999659	982164	968056	1.06068e+06	985991	962220	1000261	963470	986617	1.44092e+06	1.31187e+06	1.67872e+06	1.12269e+06	1.14171e+06	1.16215e+06	1.26883e+06	1.20925e+06	1211669	1.20633e+06	1.13452e+06	1.09677e+06
750.555	981570	1.04538e+06	987550	1.00165e+06	978833	970051	1.03152e+06	957021	972016	947713	910223	958692	1.42641e+06	1.25214e+06	1.6389e+06	1.07747e+06	1.11989e+06	1.11167e+06	1.23497e+06	1.15749e+06	1173394	1.15905e+06	1.10453e+06	1.07698e+06
752.2	446596	448402	421336	426063	454748	439733	440576	443889	459151	417027	397327	416106	430009	489249	598735	430289	441963	457000	481056	469956	457076	531712	496443	489950
752.215	157185	159046	154643	153052	168203	160610	157006	153394	176617	154962	150875	154188	154975	158904	208257	169243	166242	164289	171815	168487	171169	199027	173657	170612
752.228	956993	930520	935465	895029	958803	965217	957272	920512	985925	899156	895720	935161	885434	920345	1.23043e+06	938888	950059	1.00511e+06	1.01909e+06	989600	983323	1.13925e+06	974712	986745
752.239	571539	590139	571866	564032	577534	590803	554588	548153	576157	560248	553040	582173	542300	547656	745897	562993	553977	607509	632262	595137	591396	688606	579081	597071
752.523	2805543	2.87636e+06	2737055	2.72395e+06	2.78423e+06	2.75198e+06	2698388	2.56536e+06	2.73795e+06	2924556	3.06737e+06	3.02414e+06	2.90943e+06	2756103	3.46203e+06	2.89391e+06	2928911	2.93219e+06	3.23196e+06	3089325	3065435	3.61428e+06	3.18957e+06	2.98625e+06
752.559	1.26166e+06	1.29008e+06	1.25592e+06	1.21138e+06	1.21427e+06	1151009	1.2155e+06	1.16532e+06	1.17511e+06	1.4309e+06	1.52163e+06	1.47413e+06	1.62557e+06	1.43683e+06	1.6707e+06	1.4686e+06	1.56751e+06	1.41827e+06	1.31125e+06	1.30222e+06	1.29731e+06	1.34055e+06	1344846	1.27459e+06
752.976	1.36369e+06	1.53647e+06	1164434	1279687	1.12348e+06	977580	1.39433e+06	1.46539e+06	1.14453e+06	1622562	1.4703e+06	1.27122e+06	3.4008e+06	3140750	10669818	2.95475e+06	3.50664e+06	2.99666e+06	913491	952696	958286	1.13017e+06	987539	991817
752.995	986278	1.18333e+06	855941	910772	870514	840752	1158305	1.21291e+06	917626	1.21039e+06	1.08296e+06	925543	6.32751e+06	4.05754e+06	17570302	2.6605e+06	3773402	2.11103e+06	666498	769399	708290	761585	740355	722711
753.073	934880	984904	960816	971047	947497	971620	954219	873322	983014	918251	863623	909528	967873	962904	1.22551e+06	975885	937249	973779	1.06737e+06	992355	938617	1120862	1.02752e+06	993971
753.205	438585	480844	436368	443260	454708	442063	445365	459238	451416	405477	426155	416325	453602	440064	584621	430102	448573	479104	501788	482519	440078	535781	462241	496959
753.22	448834	466172	436155	445887	462004	440977	406356	450852	479064	439012	406068	411682	469351	475479	577888	436285	452744	462241	498097	471503	469958	496652	453778	477453
753.609	3.67198e+06	3398721	3659225	3.22196e+06	3.25868e+06	3530203	6.61867e+06	6.01835e+06	6.46732e+06	4.96866e+06	5.4887e+06	4658381	4.71174e+06	5242189	3292849	3988917	3.65703e+06	4.75856e+06	6902148	6.51023e+06	6780977	5.01747e+06	4402644	4.30057e+06
753.612	2.96656e+06	2.76601e+06	2932790	2.52058e+06	2536811	2.48417e+06	5.38326e+06	5.05459e+06	5.23919e+06	4115767	4.57539e+06	3.8368e+06	4.08571e+06	4.63381e+06	2751536	3.50263e+06	3.19904e+06	4.0938e+06	4812305	4702796	5138611	3.15303e+06	3.22803e+06	3.16063e+06
753.627	1.3601e+06	1.40526e+06	1.48664e+06	1.14685e+06	1.16875e+06	1.1213e+06	2621827	2886884	2487012	2.48667e+06	2.46101e+06	2.05764e+06	7263179	5.66574e+06	4.30828e+06	3.0167e+06	3.49942e+06	2.41605e+06	1.5263e+06	1742709	1.76173e+06	928433	1.17702e+06	1.29012e+06
753.63	2.83105e+06	2.83818e+06	2966777	2.40424e+06	2.41185e+06	2.25685e+06	5100120	5418767	4840744	4654777	4.72653e+06	3.96439e+06	10849013	9067632	6.78291e+06	5274560	5.8248e+06	4596703	3.25746e+06	3.60258e+06	3.77239e+06	2.07671e+06	2.53899e+06	2.68632e+06
754.022	980784	1.04032e+06	965631	1.0039e+06	1.01362e+06	953651	981432	954510	1.05733e+06	993840	941026	971472	1.05064e+06	1.10838e+06	2.01014e+06	1.08617e+06	1.07867e+06	1.11943e+06	1.03499e+06	1.04087e+06	988459	1.13387e+06	1.03991e+06	1.023e+06
754.075	965065	997652	964055	921602	971194	963727	937673	949757	917729	887147	945930	907824	972309	939963	1.27273e+06	971755	931249	987024	1.04771e+06	972146	949271	1.10226e+06	1.0048e+06	1.03789e+06
754.542	477487	496388	497952	666739	683961	1.10601e+06	522803	442476	534640	623186	634822	626678	469697	466462	552304	464415	455574	558540	1.9854e+06	1.71269e+06	1.15489e+06	2.42915e+06	1.25349e+06	1.1561e+06
754.556	2100256	1.94527e+06	2.03807e+06	3.43898e+06	3378813	3663244	2.48873e+06	2.13745e+06	2.39455e+06	3.90435e+06	4.55942e+06	4.06749e+06	2704596	3.13174e+06	2.4657e+06	3433296	3.35991e+06	4496933	6.69226e+06	6.60759e+06	6246719	6334313	5.53768e+06	4672186
754.562	3.24856e+06	3123387	3.24008e+06	5009017	4935672	5.16124e+06	3.82228e+06	3.58234e+06	3.62645e+06	6.45517e+06	7218759	6.37313e+06	8020722	7.24564e+06	6.27647e+06	6.60653e+06	7.58271e+06	7.23723e+06	8657874	8837430	8360771	8.13207e+06	7.42017e+06	6470609
754.577	1.31232e+06	1.35959e+06	1.37233e+06	1.72316e+06	1.71377e+06	1570139	1.4945e+06	1.65378e+06	1.42219e+06	2.85251e+06	2.95673e+06	2560226	6046092	4647392	4.4844e+06	3572745	4718724	3.0592e+06	1.91206e+06	2.29813e+06	2.26831e+06	1.65065e+06	1.97727e+06	1889877
754.636	1.39593e+06	1.43442e+06	1.45837e+06	1.30767e+06	1.31103e+06	1287729	2.12352e+06	2.28439e+06	2.02446e+06	2.03013e+06	1.98384e+06	1.70408e+06	4535922	3.73506e+06	3.17016e+06	2221851	2.58874e+06	2.02238e+06	1.52817e+06	1.68208e+06	1.71416e+06	1274007	1.34854e+06	1.41068e+06
755.08	1.81034e+06	1.84258e+06	1866567	1.78817e+06	1.85175e+06	1.89661e+06	1.79762e+06	1.78233e+06	1.73994e+06	1.67049e+06	1.6729e+06	1.67644e+06	1.83027e+06	1.88059e+06	2.54459e+06	1.73441e+06	1.75891e+06	1.83283e+06	1.90161e+06	1.89457e+06	1.86912e+06	2.08795e+06	1.94414e+06	1.94698e+06
755.131	939741	1.03319e+06	959842	952898	954684	971765	998714	961991	996872	873483	887634	863959	938169	948122	1286248	948449	896868	909752	1.01584e+06	981132	983418	1.09515e+06	999359	992698
755.538	2.9778e+06	3043860	2.97027e+06	3.68344e+06	3.76301e+06	3.82629e+06	3.16012e+06	3066085	2.95855e+06	3982608	4272520	4.05192e+06	4.05562e+06	4063264	4223022	4.07466e+06	4.15487e+06	4.4358e+06	5.42392e+06	5.36137e+06	5227215	5683646	4.84723e+06	4.53599e+06
755.551	343282	329879	340943	437650	471815	622166	360433	335259	319133	380901	430390	399727	300449	329178	383356	328827	292271	383753	1.08435e+06	969561	816003	1.26612e+06	750408	705639
755.56	618573	575230	602463	943218	962084	986197	679529	645939	643864	1.03093e+06	1.2104e+06	1.11532e+06	621823	742180	654186	867296	775110	1.17615e+06	1.77562e+06	1.74378e+06	1.76355e+06	1.70082e+06	1.49237e+06	1.32572e+06
755.571	677516	695178	709007	917003	924694	804940	745531	784998	702107	1.30507e+06	1394187	1.27674e+06	1.76379e+06	1.57121e+06	1.3222e+06	1.46776e+06	1711623	1470434	1019386	1170834	1.219e+06	948583	1.09837e+06	1.00593e+06
755.581	1.43016e+06	1.4509e+06	1.47282e+06	1.72696e+06	1.75885e+06	1609524	1.55749e+06	1.55913e+06	1.51154e+06	2.2646e+06	2.33777e+06	2205557	3680875	3037478	2987427	2.59598e+06	3.08351e+06	2.49505e+06	1.88405e+06	2.07864e+06	2.09013e+06	1.8139e+06	1.93781e+06	1876161
756.092	1.40088e+06	1421679	1408501	1409494	1.44977e+06	1.42647e+06	1.45306e+06	1.39123e+06	1.52609e+06	1.3257e+06	1.33834e+06	1.33399e+06	1.4706e+06	1.44687e+06	1.99796e+06	1.50472e+06	1.48148e+06	1485366	1.47066e+06	1469974	1409719	1.62595e+06	1.45659e+06	1.51004e+06
756.15	960497	983831	925971	928090	972414	943488	989407	898019	960086	872734	916906	916009	1.00089e+06	990039	1.19966e+06	985821	928630	964286	989484	959375	978266	1.09228e+06	980641	992800
756.567	7.14612e+06	7001087	7.07851e+06	9800698	9854289	10452886	9297033	8606118	8475456	11633443	12436517	10195409	19438016	17209520	16009140	13912673	15035947	14289692	19146890	19329628	18817702	17417308	15127993	13553774
756.579	5.7611e+06	5.59817e+06	5689780	8289758	8.32742e+06	8647437	7.84804e+06	7.22404e+06	7055621	10020803	10803082	8714815	16799590	14970686	13138861	11953723	13016315	12431465	16447783	16740264	16632875	14307133	13038561	11477300
756.593	3.83684e+06	3.88632e+06	3.83425e+06	5070813	4.96073e+06	4.51446e+06	4881091	5137715	4375470	7064705	7.27202e+06	5778486	16415700	13423729	12328518	9867435	11610098	8924754	6.69997e+06	7731380	8.22209e+06	5036703	6250957	5.73128e+06
756.613	3.73799e+06	3.7935e+06	3.73968e+06	4.93083e+06	4.82141e+06	4.383e+06	4.74874e+06	5.022e+06	4255017	6.90451e+06	7.09301e+06	5632920	16210004	13201106	12156223	9668961	11407023	8699355	6.4459e+06	7.46721e+06	7937916	4833509	6037617	5.54613e+06
757.089	950966	997604	968971	962355	977105	965028	1.00827e+06	940181	959444	864525	866310	955729	1.01178e+06	954836	1279687	930721	918855	997420	956671	967213	986400	1.12691e+06	1.01926e+06	998876
757.09	949000	997418	968572	961570	975435	964694	1.00744e+06	936388	957371	861217	868032	950272	1.00657e+06	951828	1.27473e+06	929271	918365	995014	957991	963636	987499	1.12798e+06	1.01886e+06	999497
757.558	580098	545923	577915	672151	696053	881651	659873	607014	611747	571336	588339	603123	529290	539044	693413	656316	566814	604250	1.42047e+06	1.20877e+06	959455	1.70538e+06	1.01123e+06	995055
757.56	781803	731564	777211	970502	1.02403e+06	1.34019e+06	940842	814754	860548	835152	886023	876490	677158	707065	909725	842725	730442	884146	2498004	2.14482e+06	1.75192e+06	2.82661e+06	1.70513e+06	1.59274e+06
757.574	1.6154e+06	1.5394e+06	1.56534e+06	2.40401e+06	2.43542e+06	2.58794e+06	2.13447e+06	1.90672e+06	1937991	2.55737e+06	2895484	2.3713e+06	2.27491e+06	2.64687e+06	2.12019e+06	2.52544e+06	2346571	3232622	5.61296e+06	5407791	5.41913e+06	5.06492e+06	4.22921e+06	3.6695e+06
757.581	2.08405e+06	2.06523e+06	2.07676e+06	3.02084e+06	2975246	2.83324e+06	2.69483e+06	2.6585e+06	2.49606e+06	3.59694e+06	3.96165e+06	3130702	4.86443e+06	4.87621e+06	3.79448e+06	4129814	4312447	4670829	5.48496e+06	5.65684e+06	6.04731e+06	4555096	4.54554e+06	4.01944e+06
757.593	1.35608e+06	1.43403e+06	1.43015e+06	1.72748e+06	1.68111e+06	1548538	1.70111e+06	1.82775e+06	1.58713e+06	2.4667e+06	2.45189e+06	1.93561e+06	6.11628e+06	4.86678e+06	4394173	3.4117e+06	4.18038e+06	2.95048e+06	2.08187e+06	2.43931e+06	2.6074e+06	1.64047e+06	1.98776e+06	1893419
757.596	2.06231e+06	2.13469e+06	2130457	2.63301e+06	2579553	2356240	2523372	2.65176e+06	2.39671e+06	3.53486e+06	3.62503e+06	2.88206e+06	7743725	6401948	5.77101e+06	4720986	5569370	4333881	3.3804e+06	3803246	4.09625e+06	2.71635e+06	3.16109e+06	2.95445e+06
757.924	1.03366e+06	1.04221e+06	992764	1.05663e+06	1.0553e+06	1.01944e+06	905787	996763	1.04969e+06	947859	981731	970318	1.01809e+06	1.05837e+06	1.39773e+06	1.19119e+06	1.11192e+06	1.0097e+06	1.02609e+06	1.031e+06	1.02938e+06	1143437	1.03607e+06	1.05137e+06
757.928	1.0194e+06	1.03872e+06	978297	1.03291e+06	1.03018e+06	1.01307e+06	917056	996855	1.02815e+06	942116	987521	963430	1.01434e+06	1.05712e+06	1.40407e+06	1.15017e+06	1.09923e+06	1.01868e+06	1.02595e+06	1.02977e+06	1.02548e+06	1.14037e+06	1.02762e+06	1.05064e+06
757.986	1.36408e+06	1490633	1322307	1.43007e+06	1.36023e+06	1391538	1.47588e+06	1.49056e+06	1.42409e+06	1.32196e+06	1.34391e+06	1.33019e+06	1.89363e+06	1.62195e+06	2278346	1.53618e+06	1592059	1.48194e+06	1.52418e+06	1.50019e+06	1.37772e+06	1.49927e+06	1.38359e+06	1.35951e+06
758.089	936992	1.01118e+06	941896	950450	968527	959429	973373	948852	945253	879666	882212	879479	946729	931280	1.30473e+06	933398	919485	947508	1.00763e+06	987505	1.03554e+06	1.06234e+06	1.00522e+06	1.03914e+06
758.551	1.52166e+06	1.5093e+06	1.45918e+06	1.67881e+06	1.72956e+06	1.73167e+06	1341754	1.31105e+06	1.43013e+06	1.45517e+06	1.38649e+06	1.48888e+06	1.43125e+06	1.56874e+06	1.9336e+06	1.58086e+06	1.66012e+06	1662873	1.74699e+06	1.76872e+06	1.66467e+06	1.98114e+06	1.77745e+06	1.78004e+06
758.569	2.88802e+06	2.41734e+06	2.67318e+06	2.40424e+06	2538052	4350449	2.66186e+06	1.98519e+06	2523295	1.61112e+06	1.66308e+06	1.6441e+06	1495945	1.40696e+06	3.69264e+06	1.46034e+06	1.77257e+06	1773610	4.1488e+06	3.98847e+06	2.88818e+06	7.30678e+06	3.75198e+06	3412881
758.592	35361320	31270634	33117914	23534652	23469656	24428204	31663454	30037486	29395672	19901634	19808958	18828818	19299520	16436413	26852796	17298350	20836854	20566118	23838860	25152270	22429982	29934920	26285140	22245660
758.595	28324614	24816456	26179668	18389270	18181096	17418558	24783964	23548760	23128484	14922895	15245715	14487760	11637900	10747071	15662149	12262215	14262833	15773638	17348316	18329838	17147602	20373646	19992964	16566527
758.597	33620580	29636388	31413584	22112952	22009744	22673396	29940068	28407380	27784124	18544664	18487634	17545022	17588742	14892965	23839332	15795456	18979016	18965486	22005586	23228676	20747162	27527826	24557544	20613562
758.608	22500444	20700120	21756934	14244860	14036011	12050099	20578572	21327376	18816412	13928674	13476111	12515211	15938291	12937216	19334806	13174066	16443658	14211957	11089046	12660829	12198284	11103450	13573828	11434264
758.982	916857	1.0578e+06	875141	1051978	962984	998691	1.33174e+06	1.19388e+06	1.17028e+06	1.09516e+06	1.16535e+06	1.12086e+06	1.31774e+06	1.19265e+06	1.88974e+06	1.08194e+06	1106172	1.07812e+06	2.28569e+06	1.91039e+06	1.72525e+06	2.11727e+06	1.43941e+06	1.23853e+06
758.997	2.08229e+06	2.19343e+06	1.77496e+06	1.90077e+06	1765288	1577148	3.36909e+06	3.17963e+06	3.0192e+06	2.80548e+06	3.36093e+06	3146150	3.60478e+06	3.69604e+06	3.45e+06	3.38588e+06	3.48332e+06	3.13057e+06	3.27183e+06	3.27528e+06	3.78164e+06	2.67733e+06	2.79227e+06	2.20603e+06
759.066	319871	326734	327818	327878	344629	339991	330500	330921	343235	302888	294752	294440	359465	358073	442776	338965	339756	350420	345747	354221	356753	381509	337212	372104
759.07	927260	951999	943282	950589	986973	969572	935461	944286	967506	888561	850244	883912	1.0007e+06	998790	1.27487e+06	962316	969627	998229	972702	998457	1.01841e+06	1.09901e+06	975641	1.04387e+06
759.076	443805	461770	447861	459140	475494	457962	453317	452949	457027	443658	411838	422826	470614	466821	615545	454451	459482	475727	448002	467011	490789	523921	475644	492322
759.091	439772	479107	470660	456786	467364	470974	444878	411433	481538	451004	442846	454045	446754	472826	604416	449962	450306	459761	467884	476505	498628	525428	479118	479482
759.47	1.2022e+06	1.36717e+06	1.3064e+06	1.29609e+06	1364138	1366564	1.18346e+06	1.17095e+06	1.22048e+06	1443079	1327886	1.18771e+06	1.59496e+06	1.60689e+06	1.84912e+06	1660529	1.61595e+06	1.69984e+06	1142159	1.12251e+06	1074770	1.30306e+06	1.35419e+06	1.47371e+06
759.58	4.0161e+06	3.30599e+06	3.55145e+06	3066508	3178022	4.5062e+06	3.4381e+06	2.60647e+06	3.4416e+06	1.97495e+06	2063464	2.04829e+06	1.11307e+06	1.20001e+06	2.67313e+06	1.37808e+06	1368886	2131102	4.71097e+06	4.55299e+06	3.51018e+06	7306514	4.5049e+06	3.85e+06
759.589	17659712	15653180	16657544	11997192	12046070	12462769	15622128	15060013	14843128	10399552	10326603	9712336	10614133	8752389	14525071	9020717	10575014	10905391	12414894	13047355	11524319	15396549	13416629	11498770
759.597	15719742	13796473	14752310	10435015	10408417	10663620	13746504	13223379	13024318	8843924	8823948	8.23999e+06	8544339	7018904	11350871	7337873	8646387	9113172	10586372	11175231	9900153	13144112	11667474	9823026
759.606	12473372	11213165	11966801	7976849	7858242	6.95301e+06	11031109	11307857	10307050	7.45575e+06	7.3129e+06	6.74724e+06	8320689	6.51473e+06	10192224	6639338	8059971	7.70239e+06	6.65357e+06	7427706	7.02019e+06	7005879	7905055	6685254
759.608	12669149	11424216	12194219	8.10684e+06	7.99106e+06	7.05948e+06	11252514	11583190	10484096	7.67493e+06	7497995	6.907e+06	8740397	6792394	10788931	6892182	8.38197e+06	7.90206e+06	6.71012e+06	7537393	7112284	7.01813e+06	7976111	6.7708e+06
759.97	717137	759350	709669	712999	712614	722363	765189	678323	708838	689293	726638	699366	762563	740412	1.08046e+06	756198	716926	760390	837789	805811	774885	830610	748586	756791
759.992	987084	1.04825e+06	915343	1.00467e+06	977817	939617	1.32973e+06	1.23951e+06	1.10784e+06	1.05877e+06	1.23176e+06	1.14745e+06	1.22644e+06	1.20534e+06	1.71244e+06	1.24979e+06	1177999	1.14533e+06	1.63021e+06	1.51182e+06	1.55961e+06	1.50918e+06	1.30879e+06	1.10702e+06
760.072	593737	611352	581333	573267	575889	573286	533562	586406	624693	538427	526898	530856	594011	559777	816824	579836	576711	606491	624685	617815	622794	679782	624798	635939
760.085	939880	1.02203e+06	954259	950546	951349	944313	954514	967212	942877	893052	888399	874903	948925	932610	1.28942e+06	962427	921230	968228	1.00432e+06	988930	986761	1117294	1.00253e+06	1.02388e+06
760.091	569153	635031	582523	589074	586345	581418	607824	591656	546443	551054	545082	539740	573233	573456	774320	588940	560658	588352	608033	601410	600206	680847	606617	617819
760.47	1.04085e+06	1.10966e+06	1.07234e+06	1.09839e+06	1.1325e+06	1138316	1073903	993276	986905	1.07114e+06	1.03445e+06	980156	1.1483e+06	1160197	1438399	1.14989e+06	1.23757e+06	1.19762e+06	1.12447e+06	1.03732e+06	1.02538e+06	1.18196e+06	1.127e+06	1.20453e+06
760.582	1.47535e+06	1.29616e+06	1.3561e+06	1.34539e+06	1.37738e+06	1.99076e+06	1.30907e+06	1.14768e+06	1283397	904039	959088	970143	767232	775676	1.1702e+06	778183	757573	1.01231e+06	2.05715e+06	1.92784e+06	1556245	3064030	1.7188e+06	1623763
760.589	3.11385e+06	2609446	2.84331e+06	2957400	3.03841e+06	4.67787e+06	2.74588e+06	2397800	2658940	1.69465e+06	1.80952e+06	1.88333e+06	1.24714e+06	1.23128e+06	1.6808e+06	1.21949e+06	1.24652e+06	1.76373e+06	5.10586e+06	4.67421e+06	3.68535e+06	7.21496e+06	3.96257e+06	3.51896e+06
760.609	17786750	16469069	17237908	16037733	15311392	15818964	15683242	15850585	14788056	10798803	11741053	11412128	16821896	13700549	17595344	11240691	13105235	13048831	17813636	17585804	17237380	16965378	14786223	13700318
760.611	14733363	13682649	14224939	13183609	12462314	11935295	12841104	13011944	12085372	8821546	9750323	9411013	12921286	10970859	13640745	9282201	10535544	10987691	13672803	13626174	13985607	11835739	11586981	10834278
760.62	15419965	14796495	15317815	13509370	12682715	11631719	13783540	14572300	12861153	10014829	10636473	10164596	19549174	14921320	20322744	11490584	13937816	12233021	12642086	13180353	13533830	10070390	10973278	10490154
760.975	1.27607e+06	1.37123e+06	1259395	1.30081e+06	1.326e+06	1.31171e+06	1442566	1.40291e+06	1.34938e+06	1.28047e+06	1.35e+06	1.3463e+06	1.42403e+06	1.32747e+06	1.91141e+06	1.3547e+06	1.29188e+06	1.38223e+06	1.61655e+06	1.60261e+06	1.50104e+06	1.68392e+06	1.48325e+06	1.42092e+06
761.095	1.1777e+06	1.26729e+06	1202226	1.18022e+06	1.21992e+06	1.17832e+06	1.1058e+06	1.07674e+06	1.1489e+06	1.02903e+06	1.05277e+06	1.13764e+06	1.16198e+06	1166915	1.52117e+06	1103336	1.15381e+06	1.13546e+06	1.25712e+06	1.17344e+06	1.23087e+06	1.37873e+06	1185875	1.2574e+06
761.098	966530	1.04669e+06	988557	968632	997768	957770	902341	870206	938156	845036	859545	931749	947131	953210	1.24487e+06	888656	947098	918682	1.03423e+06	962415	1.00446e+06	1.1253e+06	964317	1.03018e+06
761.146	279518	310864	279642	291536	307620	296976	280468	281139	277978	273788	278194	297004	291987	281029	382873	273473	283413	293316	304530	301826	292968	325597	301419	303546
761.15	915301	974702	912440	954737	981245	948236	910530	908527	897342	905695	910124	942131	955511	917808	1.25937e+06	924018	926045	957562	993093	990895	965626	1.08862e+06	980220	1.01065e+06
761.155	277502	293246	279805	290877	291531	288445	281181	280726	278106	282535	282904	289131	297512	275612	376940	286278	282403	292400	303463	296603	294634	346533	300880	312355
761.475	6282748	6.79388e+06	7258247	7798185	8479112	9454793	4491942	4574075	4584168	8761488	7.42763e+06	6.70534e+06	7836404	8499745	8265660	10949373	10668546	11498101	4219509	4371651	4263360	6720390	7606762	8410352
761.475	6511677	7044795	7517799	8056977	8753072	9799533	4703900	4773876	4788735	9158284	7.70717e+06	6.95969e+06	8551659	9086304	9014986	11484761	11235660	11870724	4419442	4.58228e+06	4451490	7035630	7886127	8719987
761.481	5800169	6.29803e+06	6.6908e+06	7.08487e+06	7.62031e+06	7.801e+06	4123644	4.31835e+06	4206081	8472872	7063111	6.34019e+06	7977060	8513592	8310707	10871521	10631916	11148627	3.54315e+06	3.7502e+06	3.78476e+06	5071674	6.63275e+06	7.42798e+06
761.596	2.16984e+06	1.83791e+06	2.0285e+06	2.19122e+06	2.25377e+06	3.16651e+06	1.89995e+06	1.61009e+06	1.83757e+06	1.27791e+06	1.38486e+06	1.50251e+06	921604	965641	1.2562e+06	1.00286e+06	947597	1.35129e+06	3604891	3.38548e+06	2.85016e+06	4613527	2.85118e+06	2.59573e+06
761.606	10553578	9835830	10453151	9499046	9185219	9583915	9520933	9286528	8970038	6.90103e+06	7267669	7101340	11909674	9502925	12759173	7.84828e+06	8947833	8.32333e+06	10481517	10599927	10166928	10373420	8982683	8469278
761.613	9056659	8305392	8921804	8071624	7.72425e+06	8006098	8078986	7.84077e+06	7.45251e+06	5.63301e+06	6002993	5741413	9745156	7.78085e+06	10029990	6307876	7289976	6.92338e+06	8834446	8956768	8669128	8434029	7455048	6949681
761.619	7125687	6.68477e+06	7100916	6.12598e+06	5.74742e+06	5.23643e+06	6347391	6414571	5.83164e+06	4.5109e+06	4819269	4.48197e+06	8606837	6.80236e+06	8645050	5.43821e+06	6.39583e+06	5.77407e+06	5642240	5.94918e+06	6122016	4.52296e+06	4971040	4.7298e+06
761.623	7.61826e+06	7221475	7.65041e+06	6569297	6183314	5.6494e+06	6849003	6.95935e+06	6.32543e+06	4.98837e+06	5.23275e+06	4877027	10138667	7757824	10359102	6064978	7212700	6.23915e+06	6.04398e+06	6.40764e+06	6.53484e+06	4.87834e+06	5339140	5086291
761.927	5430511	4780550	4.68209e+06	5360610	5.3331e+06	4.35449e+06	3.78301e+06	3362918	3869015	2353931	2302165	3.25009e+06	2.09971e+06	2.33371e+06	3.48415e+06	2.76336e+06	2621989	2.46066e+06	2.22494e+06	2.08311e+06	2.10254e+06	3600210	3661845	4007866
762.1	944508	992906	961399	989205	1.01904e+06	1.00238e+06	1.00095e+06	1.01347e+06	1.00114e+06	922612	936858	959499	1.04247e+06	989328	1.31664e+06	987755	989883	1.00643e+06	1.08423e+06	987233	981459	1.18474e+06	1.08911e+06	1.02179e+06
762.103	899959	944154	911557	944270	970018	949224	940433	973022	947430	882085	887186	926321	995032	934860	1259208	931818	941362	958300	1.03174e+06	940860	935568	1.12368e+06	1.03526e+06	968365
762.155	896635	984997	934392	946946	959778	955208	920950	914084	866740	827844	880981	878095	921360	922043	1.21131e+06	945160	887617	963120	997912	1.03683e+06	969711	1.10325e+06	1.0332e+06	977391
762.156	900509	981770	934826	944898	961438	955380	920709	918584	870051	828851	880875	879433	924925	924156	1.21226e+06	943084	885656	967743	997483	1.03827e+06	967966	1.09993e+06	1.02903e+06	975502
762.477	3.00863e+06	3.37865e+06	3.56636e+06	3.82602e+06	4.18519e+06	4522570	2483794	2.41022e+06	2.4816e+06	4.06597e+06	3.42475e+06	3.11753e+06	3.85038e+06	4165510	4.1068e+06	5220414	5.0618e+06	5.4987e+06	2.39444e+06	2339715	2295184	3.55814e+06	3.70525e+06	4051352
762.484	2.65335e+06	3.01504e+06	3160051	3.3893e+06	3.67764e+06	3.72651e+06	2.18996e+06	2.12256e+06	2164701	3816621	3.14295e+06	2816026	3690830	3.98925e+06	3.86392e+06	4975799	4850121	5.19003e+06	1.99311e+06	1.94674e+06	1.96717e+06	2.75726e+06	3.17563e+06	3500367
762.62	2.64528e+06	2.52965e+06	2.58645e+06	2.50131e+06	2.35697e+06	2.45283e+06	2.4903e+06	2.53493e+06	2.38337e+06	1.91904e+06	2.04522e+06	2006722	2820449	2.21783e+06	3.02016e+06	2044840	2261150	2.1668e+06	2.70092e+06	2675665	2.57753e+06	2.65533e+06	2.35287e+06	2.19651e+06
762.626	2.22392e+06	2.16461e+06	2.20818e+06	2.05558e+06	1.93316e+06	1895812	2095800	2.24589e+06	2.00223e+06	1.62918e+06	1.7721e+06	1694980	2.65491e+06	2.01564e+06	2.78572e+06	1.80534e+06	2.06613e+06	1.8603e+06	2.04301e+06	2082763	2.06537e+06	1919310	1.83823e+06	1.70647e+06
762.631	2.01108e+06	1988146	2.01554e+06	1.84427e+06	1.74564e+06	1.70474e+06	1.92814e+06	2.0773e+06	1811430	1.54127e+06	1662011	1562214	2.70338e+06	2011736	2.81877e+06	1.72477e+06	2.02814e+06	1.74062e+06	1.78776e+06	1.8597e+06	1.84715e+06	1.69637e+06	1.63579e+06	1.54424e+06
763.022	957078	977371	926352	959387	957739	970762	918588	966486	994129	928931	901260	927926	1.00586e+06	944392	1.38584e+06	942217	997452	935474	1.06949e+06	1.01777e+06	1.00665e+06	1.11538e+06	1.02954e+06	1.00601e+06
763.099	925096	995138	956080	953177	969720	945753	972087	971116	966437	932515	903943	959362	955346	952651	1.25559e+06	972825	907128	933310	1.01166e+06	993372	998976	1.13303e+06	1.00499e+06	1.03722e+06
763.154	934206	962352	899243	932476	949260	948870	972637	922919	986058	897060	911122	927249	955985	901563	1.22027e+06	946794	967885	947380	957394	1.02986e+06	943712	1.097e+06	1.01536e+06	999402
763.471	463145	485056	472133	511459	547193	604670	448021	389624	386898	460502	463950	434611	402446	424748	533976	514777	469612	583206	482155	441887	470972	555160	504052	546212
763.484	823360	892865	894201	817033	909246	1.03116e+06	677803	629213	728770	771140	741890	707591	710497	743319	906268	817468	849796	978392	1.02487e+06	1.04815e+06	934577	1.10798e+06	957043	1.02949e+06
763.495	1.70488e+06	1.92217e+06	1.92993e+06	1.60619e+06	1.71864e+06	1.7873e+06	1.42936e+06	1464839	1.47121e+06	1.69061e+06	1.5792e+06	1.4639e+06	2.30629e+06	2.38951e+06	2.66752e+06	2.2645e+06	2.29732e+06	2.38272e+06	1.83234e+06	1906745	1.86865e+06	1.84911e+06	1.86513e+06	2.00978e+06
763.5	953569	1.10446e+06	1.10651e+06	872201	908674	867663	821720	878160	805272	987852	918193	826879	1.53699e+06	1.63121e+06	1.73539e+06	1507646	1.49056e+06	1.52356e+06	892159	933638	999257	855132	984947	1.07537e+06
764.002	1457202	1714774	1.46663e+06	1.63285e+06	1.62729e+06	1.56759e+06	1.55544e+06	1.51683e+06	1.56028e+06	1.65714e+06	1.99869e+06	1.86391e+06	2.61048e+06	1.987e+06	2.1572e+06	1.56363e+06	1.77576e+06	1.60367e+06	2255768	2398936	2.44605e+06	2.03686e+06	1.66874e+06	1.39075e+06
764.029	1.26937e+06	1.26677e+06	1.27361e+06	1292155	1.42146e+06	1.49496e+06	1.23356e+06	1.21333e+06	1.28717e+06	1.21503e+06	1.22285e+06	1.20218e+06	1.46542e+06	1211068	1.58658e+06	1.19804e+06	1.15223e+06	1.26468e+06	1.31878e+06	1336421	1.26732e+06	1927822	1.73459e+06	1.67863e+06
764.029	1.13977e+06	1136012	1.14013e+06	1.15591e+06	1.27476e+06	1.35099e+06	1.11414e+06	1.10109e+06	1.15228e+06	1082850	1.09394e+06	1.08206e+06	1306956	1.08893e+06	1.43133e+06	1068643	1.03338e+06	1.1207e+06	1.2007e+06	1218927	1.14747e+06	1744326	1.5469e+06	1.4925e+06
764.059	541355	594738	600738	536243	539609	433807	542561	608678	569790	749686	612554	549983	804168	893070	1.13482e+06	1.32423e+06	1.23106e+06	1.03034e+06	337146	327430	355751	464537	668791	764933
764.067	306849	346768	317201	306719	311140	298442	329492	349109	332763	435373	340700	320442	665660	618216	744834	667463	695083	467841	283001	264887	257838	308711	360324	380899
764.5	1.18956e+06	1.27617e+06	1.1927e+06	1.09677e+06	1166650	1.20792e+06	1.09753e+06	1.108e+06	1.11633e+06	1.13045e+06	1.00456e+06	1053157	1.40376e+06	1.41626e+06	1.56708e+06	1347515	1.42479e+06	1397050	1.23424e+06	1.19488e+06	1.18788e+06	1.28523e+06	1.21702e+06	1.32434e+06
765.01	2.83408e+06	3.56099e+06	2.76638e+06	3.22261e+06	3.04923e+06	3068768	3274528	3308183	3.10582e+06	3181675	4.25886e+06	4022411	3547961	2981858	2869878	2.26643e+06	2.45036e+06	2.50557e+06	7.03219e+06	6.60301e+06	7178630	4690441	3677420	2.64414e+06
765.031	1.52256e+06	1.8143e+06	1.50804e+06	1.62861e+06	1.59528e+06	1.5595e+06	1.59132e+06	1.7592e+06	1.56382e+06	1.66936e+06	1.9449e+06	1.81138e+06	2.55279e+06	1.96411e+06	2183365	1.48541e+06	1674954	1.47265e+06	1.92733e+06	2.03834e+06	2.21457e+06	1.66319e+06	1611119	1.43983e+06
765.033	1.2008e+06	1.36574e+06	1.1826e+06	1266349	1.25825e+06	1.24235e+06	1.22482e+06	1.32643e+06	1.21611e+06	1.26721e+06	1.44685e+06	1.35042e+06	1943964	1516187	1.76709e+06	1.17327e+06	1.30155e+06	1.17403e+06	1474002	1.54775e+06	1.64052e+06	1.34761e+06	1.28392e+06	1.19891e+06
765.146	917905	994039	937192	936906	938060	940626	940066	956002	1.01211e+06	865327	850096	882893	931948	939154	1225752	900047	957498	948911	1003994	964400	963130	1.13135e+06	1028171	950623
765.151	920268	987132	926028	932795	947009	934160	932076	927791	1.01881e+06	850318	868747	892014	916902	934322	1.22902e+06	887708	955194	964185	991385	971233	968116	1.1168e+06	1.02806e+06	956323
765.491	984665	1.08331e+06	1.07963e+06	935395	1.03363e+06	1.22318e+06	1.00604e+06	949481	1.00405e+06	869078	840445	766176	809942	895591	1.14502e+06	890006	845563	1.04813e+06	1.43798e+06	1322860	1.23181e+06	1.595e+06	1.35558e+06	1.36071e+06
765.499	733766	813671	833277	658575	759519	923667	755159	674592	762531	619695	605339	481427	487587	606429	739876	636448	550374	841424	1.15005e+06	1.10531e+06	1.02111e+06	1.22963e+06	1.09873e+06	1.089e+06
765.513	1.09352e+06	1.25267e+06	1218130	847133	929696	868834	1.0361e+06	1.19638e+06	1.01484e+06	1.0859e+06	958197	787181	1.6485e+06	1.88954e+06	2.12311e+06	1.90441e+06	1.73947e+06	1.891e+06	1.08862e+06	1.15833e+06	1.26319e+06	925562	1.23403e+06	1.2738e+06
765.514	1.98005e+06	2.25308e+06	2.22077e+06	1.62252e+06	1801475	1.84549e+06	1.94239e+06	2.06881e+06	1.90696e+06	1979277	1.72817e+06	1.44996e+06	3357858	3.45975e+06	4171486	3186879	3.00646e+06	3120245	2.26397e+06	2.32749e+06	2.3628e+06	2.08839e+06	2.40411e+06	2466386
765.516	1615173	1.85202e+06	1.8082e+06	1.29836e+06	1.4221e+06	1.3865e+06	1.56655e+06	1.74609e+06	1.53402e+06	1.67115e+06	1.43361e+06	1.2198e+06	3087798	3.15145e+06	3.78893e+06	2.88259e+06	2.74271e+06	2704956	1.68309e+06	1.76842e+06	1.83747e+06	1.48704e+06	1.85191e+06	1.92625e+06
766.013	1479377	1.68864e+06	1.42466e+06	1.61281e+06	1.60654e+06	1.54752e+06	1.58028e+06	1.51686e+06	1.5775e+06	1.54945e+06	1.80359e+06	1756365	1.59476e+06	1.45391e+06	1.75359e+06	1.34159e+06	1.40058e+06	1.37487e+06	2.67602e+06	2.47469e+06	2565500	2156212	1.73035e+06	1.48268e+06
766.028	1.11328e+06	1268004	1.04023e+06	1.1546e+06	1.17035e+06	1.13853e+06	1.20524e+06	1.1544e+06	1.10057e+06	1.11804e+06	1.23047e+06	1.25472e+06	1.32003e+06	1.09359e+06	1405720	1117231	1.10314e+06	1.11082e+06	1.31091e+06	1.30704e+06	1385760	1.26876e+06	1.16468e+06	1.09793e+06
766.519	1.36524e+06	1.45084e+06	1.38857e+06	1.34325e+06	1450313	1.35769e+06	1.31388e+06	1.36782e+06	1.26653e+06	1.32384e+06	1.20931e+06	1196583	1.74431e+06	1.85674e+06	2.38985e+06	1.63521e+06	1.68929e+06	1.74475e+06	1.53621e+06	1.43632e+06	1.47386e+06	1.5323e+06	1.58282e+06	1.56577e+06
766.58	188197	193739	186570	188041	194160	193270	200580	185860	203483	188999	193487	156300	245437	213243	281596	225320	221671	221358	270390	245488	226943	253741	232961	199367
766.585	976388	967207	943938	910755	936940	942313	1.1867e+06	1.02429e+06	1.1077e+06	889738	902088	788088	1.25142e+06	1.16269e+06	1.53578e+06	1.12857e+06	1175523	1.21567e+06	1669710	1.63468e+06	1.50231e+06	1.41668e+06	1.23096e+06	1.0243e+06
766.601	1.6594e+06	1.51181e+06	1.50521e+06	1.37685e+06	1.37894e+06	1.40262e+06	2.0683e+06	1.85509e+06	1.74856e+06	1.30624e+06	1.32491e+06	1.18587e+06	2.51482e+06	2.1127e+06	3.41573e+06	1778903	2.22906e+06	2109894	2.29556e+06	2.40348e+06	2.25766e+06	1.95082e+06	1.74751e+06	1.50935e+06
766.607	1394982	1.23551e+06	1.24323e+06	1.11863e+06	1.1076e+06	1129268	1.73474e+06	1.58078e+06	1.43734e+06	1.0429e+06	1.05109e+06	963743	2.14696e+06	1.76171e+06	3.01672e+06	1.42884e+06	1.90635e+06	1755829	1.68079e+06	1.83515e+06	1.75636e+06	1.47501e+06	1358770	1.20134e+06
766.612	1141391	1.00915e+06	1.01928e+06	920134	903715	924711	1.36835e+06	1.28803e+06	1.12982e+06	858316	872651	790163	1.84501e+06	1.45998e+06	2.59223e+06	1.16549e+06	1.59335e+06	1.39822e+06	1.18206e+06	1.2976e+06	1.26351e+06	1.09902e+06	1044363	960133
767.504	708271	731859	682180	736649	773276	757029	640725	656612	613767	801561	787542	741812	1.19635e+06	1.00193e+06	1.1769e+06	857664	970178	922962	723485	737294	739841	834407	788710	830556
767.51	1.15403e+06	1.22583e+06	1.12497e+06	1.17645e+06	1.2063e+06	1.22583e+06	1086996	1.05245e+06	1.04758e+06	1.23435e+06	1.2221e+06	1.11953e+06	1.83589e+06	1.58389e+06	1.93134e+06	1365720	1.48663e+06	1381794	1217410	1180009	1.22015e+06	1.35427e+06	1.28018e+06	1.36167e+06
767.524	715399	804691	712481	705877	698398	746931	722155	649709	705995	671382	670379	607162	1.03226e+06	953198	1.18793e+06	843874	813204	759350	777592	715857	775895	831051	779363	850846
767.598	378781	363788	390539	356935	365464	372248	407875	418821	410786	307016	332235	327186	427763	427771	647378	399745	449768	458848	553912	547315	545738	518514	454087	380398
767.609	410322	380787	391124	373015	363171	365306	425565	453671	443014	333068	354773	340980	581686	469749	839541	391205	563551	463697	457721	470800	449662	456158	423043	368525
767.618	1.03111e+06	1.02284e+06	1.0394e+06	1.01906e+06	999803	1.01552e+06	1.15991e+06	1.15e+06	1154682	980860	1.02888e+06	951782	1.37353e+06	1.21884e+06	1.89826e+06	1.04338e+06	1.30847e+06	1.14662e+06	1200666	1173836	1183183	1.23899e+06	1144433	1.0225e+06
767.657	1.17489e+06	1.22855e+06	1.14045e+06	1.16728e+06	1.16552e+06	1.17397e+06	1.20107e+06	1.12021e+06	1.19811e+06	1113462	1.15436e+06	1076326	1275822	1.13766e+06	1.56605e+06	1.21869e+06	1.14287e+06	1.18773e+06	1232294	1.19878e+06	1.24952e+06	1.33169e+06	1.25244e+06	1.2772e+06
768.158	929900	969444	925217	923342	935280	951722	905909	919919	1.01545e+06	866889	888771	894197	939310	960579	1.2588e+06	945215	944787	971012	997206	976757	978516	1.08123e+06	979963	1.0164e+06
768.161	934459	968248	931066	921035	937215	949621	912825	922641	1.01919e+06	879616	876524	891724	940766	959213	1.2577e+06	945797	933216	967561	997544	975935	977286	1074619	978561	1.01629e+06
768.399	1.05818e+06	1.0875e+06	1.08713e+06	1.08463e+06	1.06269e+06	1.07896e+06	1.06263e+06	1077367	1.1128e+06	991743	1.01157e+06	1061075	1078530	1.08629e+06	1393853	1.09841e+06	1105985	1.09501e+06	1.12305e+06	1.18542e+06	1.07299e+06	1.28501e+06	1.10526e+06	1.09535e+06
768.4	924014	945466	945432	946090	924490	939882	924942	948885	965458	859370	886360	923058	938158	950074	1.21819e+06	961968	963194	946721	977192	1.03397e+06	937508	1123727	963128	953665
768.52	1.53472e+06	1.47894e+06	1.45421e+06	1.76788e+06	1.8048e+06	1.52194e+06	817204	808392	857516	1.13035e+06	1.13624e+06	1.25763e+06	644383	731998	643333	1.12189e+06	1.10202e+06	1.32238e+06	923859	916040	929083	1125749	1.38891e+06	1441316
768.528	3.81041e+06	3768664	3738974	4.32292e+06	4.44589e+06	3.89103e+06	2.29095e+06	2.29194e+06	2.33045e+06	3204452	3.06583e+06	3.34555e+06	2.79436e+06	2.82341e+06	2.77305e+06	3.48093e+06	3.80703e+06	3589914	2.46854e+06	2.48916e+06	2.46464e+06	3.03108e+06	3512008	3.69984e+06
768.531	3.30291e+06	3308417	3.27279e+06	3653906	3.73743e+06	3115901	2.04542e+06	2.09283e+06	2.07028e+06	2.90172e+06	2.75408e+06	2.97941e+06	2715086	2.70728e+06	2.65941e+06	3.27587e+06	3.64664e+06	3.24983e+06	2.0356e+06	2.07425e+06	2.10445e+06	2387020	2.91618e+06	3.12744e+06
768.536	2684244	2727681	2.70199e+06	2.90083e+06	2.95994e+06	2435296	1.77505e+06	1.82826e+06	1782100	2.50525e+06	2.3457e+06	2.51965e+06	2.6343e+06	2.55834e+06	2.56854e+06	2949705	3.35458e+06	2788838	1693005	1.73196e+06	1.7829e+06	1930765	2.34951e+06	2.54511e+06
768.562	1.32862e+06	1.29483e+06	1.26907e+06	1.36553e+06	1.37752e+06	1.46367e+06	1.35107e+06	1236766	1.30828e+06	1.27594e+06	1.34272e+06	1.3627e+06	1.46676e+06	1.28319e+06	1.60669e+06	1263052	1.22373e+06	1.34483e+06	1.80258e+06	1.69897e+06	1.67323e+06	1864290	1.60133e+06	1.57205e+06
768.598	584936	595457	553006	558739	564684	598811	633812	581009	641873	598580	570484	581579	877595	758810	934931	628105	751170	678230	1.42172e+06	1.29009e+06	1.10915e+06	1.01258e+06	753676	654777
768.615	644756	622583	591741	638442	625010	614619	825324	729697	679668	565234	660141	575972	1.17304e+06	1.00949e+06	1.90109e+06	917304	1.24098e+06	1209244	1.80649e+06	2.00154e+06	2.07215e+06	1.23085e+06	1.09843e+06	825358
768.616	1.40069e+06	1.36163e+06	1.29093e+06	1.37775e+06	1.36506e+06	1.39035e+06	1.67231e+06	1.52485e+06	1.49649e+06	1288585	1.36706e+06	1.29576e+06	2.70879e+06	2.14218e+06	4.07939e+06	1.81155e+06	2.42988e+06	2.24273e+06	3.40288e+06	3579466	3.50033e+06	2.44744e+06	2.07682e+06	1680352
768.629	1.1015e+06	1.0468e+06	999199	1.0908e+06	1.09269e+06	1.08231e+06	1.23654e+06	1.22342e+06	1.14344e+06	1.01074e+06	1.06499e+06	1.00281e+06	2344978	1.75968e+06	3.61269e+06	1.48078e+06	1.98285e+06	1.76557e+06	1.78929e+06	2.06212e+06	2.13148e+06	1.5419e+06	1.43576e+06	1.21043e+06
768.632	550988	523628	506226	548138	554801	558949	590474	612351	581758	521509	514123	518570	1.30199e+06	902122	1.96922e+06	700649	941295	797828	690597	792148	773793	695625	631117	577759
769.394	244731	256863	237408	242493	253024	250630	239459	256937	253291	227719	238360	250738	260887	263914	330465	247816	244238	275074	261857	258963	247772	292414	269156	274398
769.402	341320	346923	325552	327960	330529	327483	318246	334602	336240	296509	326352	341489	344111	344397	443629	314395	335160	370251	342703	343411	349874	376527	350081	356934
769.405	948700	987726	936887	936586	960481	937389	923038	950049	1.00943e+06	860228	932105	935037	983864	949137	1.22833e+06	945076	910216	1.02677e+06	985456	988352	954823	1.09891e+06	1.0307e+06	1.02267e+06
769.413	336010	354614	343657	338043	347565	332222	335642	335257	381544	309351	339308	319407	350045	319684	422516	350025	309884	357637	350392	356385	334691	396256	378256	361774
769.477	868293	871206	921098	810855	882661	1.22291e+06	870479	849132	861653	991632	1.02895e+06	889301	917587	1.02481e+06	1.0221e+06	939525	880250	1.03428e+06	1.44449e+06	1.36709e+06	1.02152e+06	1.93567e+06	1.19652e+06	1.28748e+06
769.505	5462060	6.11338e+06	6436807	5.38468e+06	5643808	6.91899e+06	9309788	9740636	8837606	15522237	14360607	10815569	24748662	23433866	19608386	17389274	17961678	18313812	8413577	8807822	8599974	8100437	8825096	9219322
769.507	5387582	6.03139e+06	6331951	5.31752e+06	5.54579e+06	6682459	9169449	9644125	8691941	15406093	14208194	10697671	25066158	23587822	19828006	17384348	18018154	18241656	8.04221e+06	8471412	8388075	7575180	8583228	8990972
769.517	4.23219e+06	4760728	4.841e+06	4205121	4209672	4569512	6.59122e+06	7.50117e+06	6165885	12282615	10907025	8132947	24859240	21985476	19292718	15134653	16588248	14394917	4580197	5.06246e+06	5388627	3.90905e+06	5700901	6.27748e+06
769.536	1.57547e+06	1.64581e+06	1595874	1796364	1.84781e+06	1.79307e+06	1.45813e+06	1.40356e+06	1.37666e+06	2.12943e+06	1.76925e+06	1.6861e+06	4.73852e+06	3.67881e+06	4.32931e+06	2.36049e+06	2.82783e+06	2185855	1.44823e+06	1.44948e+06	1434870	1.59055e+06	1.67184e+06	1.78277e+06
769.564	356803	327084	372804	417464	442208	802073	391051	329110	388816	294204	289592	284291	282465	277509	270477	248973	251012	289457	524864	495472	411105	984907	490878	546658
769.57	677658	626055	743398	885135	986866	1.89681e+06	742765	544763	724718	469590	450507	476271	312385	331724	278373	355251	299524	402448	1.18883e+06	1.02276e+06	817715	2.13181e+06	1.05888e+06	1.11095e+06
769.575	2154425	1842165	2158371	2.6393e+06	2865996	4279799	2.32279e+06	1562484	2.3645e+06	1234414	1.25174e+06	1.38983e+06	537782	609750	506399	660633	526866	1.09011e+06	3.04786e+06	2.58027e+06	2.38829e+06	4.19898e+06	2.67358e+06	2.74039e+06
769.582	12761003	11488544	12411404	13544894	14063455	14968141	14349577	12580488	14712786	8988724	8719832	9564199	6840458	8611126	5306322	8893324	7.4921e+06	10236058	11685419	10725747	11291169	11941080	11137326	12139564
769.601	18723730	17652024	18600108	19040018	19595182	18996870	22051992	21406196	22648890	16093448	14437973	15532018	23630274	23804054	17591424	19475438	18912162	18404184	15390963	15019267	15925132	13671524	15055354	16812460
769.603	10618312	10453558	10736332	10219432	10386149	8775052	13083825	13971914	13425791	10708985	9095326	9629192	20228460	19429526	14383757	14694874	14968872	12284428	7156413	7.56039e+06	8171123	5103497	7.45074e+06	8774404
769.611	8343862	8.32346e+06	8515210	7.95711e+06	8.09271e+06	6808396	10442622	11389544	10707406	8861780	7.37134e+06	7764480	18270708	17141698	12864905	12507216	12958668	10050454	5464144	5880633	6.29667e+06	3807555	5.76399e+06	6867808
769.63	371407	365970	358821	369187	381681	370312	415768	393325	413384	350595	360257	353158	628444	506587	830361	414024	535242	465000	469699	480371	465628	404779	410990	395253
769.64	325594	323160	304476	315764	333122	323348	353662	344870	328228	324827	296115	318812	441296	394444	560110	335491	397374	372129	368560	367090	352928	354309	335631	337803
770.077	282874	300746	299188	288424	293882	301680	283327	278611	289930	268624	289113	293036	280597	282035	359647	289586	277656	284353	315057	307487	291958	335445	306448	321205
770.084	920024	953319	930352	937620	942415	976787	974372	892675	957405	868108	908560	936082	942152	913167	1.15101e+06	915138	931500	918847	1.01549e+06	974006	963538	1.06481e+06	996246	1.02894e+06
770.087	321995	337033	322745	339866	330226	345278	359095	323492	349858	306920	331048	331056	339869	324307	404041	319940	340240	331956	367922	339974	341488	368577	353687	364853
770.098	332554	330805	321728	330435	337633	345407	357220	320867	328714	310248	310402	330189	351547	342022	416207	305790	334040	325172	353034	341086	344788	372753	351337	354040
770.507	3.12018e+06	3401936	3.7029e+06	4761590	5156087	8306707	4917382	4725493	4662739	7819974	7.34207e+06	5810758	10847421	10665027	8789583	7869566	8078925	9144410	6.8956e+06	6567498	5.86591e+06	10952614	7.5116e+06	7.3784e+06
770.519	14042196	13769342	14407570	28703866	29893254	31576226	14050029	13741913	13696126	22964460	22203218	21625782	27429474	27875590	23014220	27221548	28152144	29782010	23010152	22997056	22428448	31423082	29342310	29914092
770.525	15609820	15401135	16096717	31520596	32881888	34437316	15609986	15383566	15214047	25993804	24624356	24136192	33955112	33338886	28643010	31771792	33758932	33118114	24856132	25055218	24390120	33469268	31776790	32676388
770.549	8384051	8.30104e+06	8442088	16862440	17355678	14317540	7297681	7.82265e+06	7.21505e+06	13438235	12308648	13011279	19301500	18629802	16394102	19322126	21676510	17777854	9722097	10585509	11221554	10393310	14010890	15301583
770.586	9180515	8559189	9219853	9698149	10045854	10623603	10661239	10224855	11079081	7.72777e+06	7.21776e+06	7687442	9518541	10209707	7.07411e+06	8959422	8564945	8833157	8262210	7779259	8127142	8423645	8.18743e+06	8991902
770.604	6433998	6.21188e+06	6.47463e+06	6219872	6336568	5.68079e+06	7.64487e+06	8.156e+06	8088320	6193652	5.46141e+06	5.65692e+06	10569479	10488210	7555074	8.13154e+06	8.13503e+06	7.11798e+06	4.67306e+06	4.78417e+06	5128172	3.69693e+06	4859183	5.54013e+06
770.608	4.89567e+06	4.81751e+06	4.96015e+06	4.67109e+06	4760864	4.2081e+06	5.85226e+06	6.50562e+06	6227921	5.07909e+06	4371699	4464374	9693413	9295831	7003776	6888146	7.11248e+06	5.74319e+06	3478893	3.67847e+06	3858126	2.70425e+06	3660459	4.2135e+06
770.63	239353	238116	223893	231727	236642	249031	220928	254488	244386	231396	227578	212834	311492	298633	445907	274665	312929	278489	302817	294555	302290	275380	260070	243757
770.637	220812	219380	204067	222325	228045	229860	207955	204447	235841	207040	217417	224637	305355	269032	528768	251388	325041	277926	281552	282048	284564	268762	241637	232853
771.015	1.29368e+06	1.40139e+06	1.28863e+06	1.32041e+06	1.32159e+06	1.30015e+06	1.35233e+06	1.27967e+06	1.37665e+06	1.26924e+06	1.23204e+06	1.27794e+06	1.4134e+06	1.4087e+06	1.87227e+06	1.40623e+06	1.358e+06	1.34274e+06	1.72787e+06	1572647	1.60516e+06	1.67217e+06	1373085	1.39286e+06
771.127	923346	996931	941901	955655	940133	934687	970177	931767	975119	900767	855345	941674	909028	927695	1.27686e+06	929627	949366	954821	1.00635e+06	1.03312e+06	985266	1.07079e+06	1.01527e+06	1.0013e+06
771.494	322542	324448	322763	338327	341058	393908	326461	309816	361551	365573	382824	361442	346583	345690	409460	373115	325230	394175	388167	407903	366335	517006	392961	418269
771.504	455872	505158	495838	529923	532561	580720	605500	526292	572008	810326	865388	686326	659043	783328	760140	734151	676205	942023	686273	674566	609414	751995	623491	676266
771.512	915993	988072	1.02384e+06	1.31904e+06	1392478	2.22271e+06	1.25209e+06	1107731	1.16438e+06	1.76269e+06	1.80894e+06	1.35681e+06	2.04499e+06	2.07372e+06	1.95842e+06	1.72215e+06	1756620	2.18948e+06	1.84936e+06	1.76187e+06	1.45768e+06	3.09328e+06	1.86085e+06	1.78495e+06
771.517	1.38753e+06	1.38357e+06	1.48429e+06	2.6138e+06	2.79563e+06	4.33947e+06	1.64436e+06	1416809	1.52942e+06	2.28185e+06	2.34501e+06	1.89158e+06	2.59624e+06	2.60432e+06	2.43733e+06	2276712	2.30597e+06	2925327	3.15393e+06	2.97211e+06	2440784	5.5082e+06	3.45727e+06	3.22878e+06
771.535	4517527	4176543	4.36895e+06	10080938	10367407	10495982	3.77637e+06	3.60267e+06	3.69624e+06	5836088	5943908	6.17829e+06	5702118	6.06121e+06	4978101	7.14008e+06	7207188	8106090	7.31558e+06	7.32372e+06	7.16482e+06	9806854	9620439	9656223
771.548	5598571	5403545	5.50941e+06	11672644	11929484	10938484	4798750	4933311	4.76717e+06	8209925	7769256	8085224	10777225	10423878	9206459	11097948	12233583	10920360	7670186	7984845	8079769	9025723	10362317	10807723
771.551	4452198	4380302	4416751	8971363	9122159	7804995	3862019	4.11447e+06	3854754	6904881	6394439	6634472	9695415	9266270	8237952	9694467	10923807	9136281	5495742	5.88207e+06	6114808	5920519	7.6248e+06	8.13429e+06
771.682	1.14904e+06	1.22513e+06	1.11808e+06	1.16076e+06	1196769	1.192e+06	1.20202e+06	1.08165e+06	1.2177e+06	1.08853e+06	1.1439e+06	1.09811e+06	1.23442e+06	1.21869e+06	1.61332e+06	1.16746e+06	1.13288e+06	1.17343e+06	1.24299e+06	1.20159e+06	1.30738e+06	1.35766e+06	1.25993e+06	1.24806e+06
772.054	1.23708e+06	1.31519e+06	1.21977e+06	1.18803e+06	1.18578e+06	1.10545e+06	1.27643e+06	1.27547e+06	1.34811e+06	1.15283e+06	1.08995e+06	1.1061e+06	1.17777e+06	1.1673e+06	1.46326e+06	1.47622e+06	1.56154e+06	1.24613e+06	1.07076e+06	1.01095e+06	994398	1.1501e+06	1.10569e+06	1.19357e+06
772.13	932196	984201	929801	959770	968345	942506	1005948	885474	936805	904547	886063	849004	949597	942811	1.22216e+06	908424	947672	956732	970863	990918	997382	1.10157e+06	982488	981048
772.521	1.80199e+06	1.75202e+06	1908537	3.7684e+06	4300062	6.69037e+06	1.81151e+06	1.54446e+06	1852936	2.05834e+06	2.09941e+06	2.12409e+06	1.87069e+06	1.99617e+06	2007818	2172922	2.11898e+06	2.44656e+06	5.24473e+06	4.66416e+06	3.65809e+06	9762707	5.48315e+06	5.6752e+06
772.523	1454068	1.4125e+06	1548250	3.11624e+06	3564132	5583301	1452919	1.24911e+06	1.48122e+06	1.679e+06	1.7228e+06	1.73495e+06	1555585	1667787	1.66039e+06	1.83373e+06	1789755	2.04331e+06	4.30496e+06	3827939	2.95081e+06	8235169	4.50389e+06	4725692
772.549	13186235	12583548	13075587	27751418	29246272	29781914	13619230	12367680	13375955	18617458	17845594	17530848	21628264	24658640	19603232	26873554	25246594	27109454	27238208	26776466	28032048	31381954	31964778	32746220
772.556	16996540	16615128	17088664	35278820	37304296	39199920	17897312	16763646	17453592	26125378	23826404	23242560	40781948	41147924	35986240	40473372	40258828	36818996	34540480	34282388	34932096	41246208	40421464	42084064
772.569	7.85413e+06	8.18341e+06	7989814	15158599	15450391	13437119	8512020	9105283	8.06072e+06	14915106	12454109	11833063	32443858	30174242	27495528	26942788	28759536	20893638	11190328	12496598	13720777	9764615	14421391	16156000
772.628	1187196	1.17789e+06	1.17662e+06	1108254	1.1435e+06	1.11039e+06	1.21118e+06	1.2696e+06	1.19249e+06	1.06983e+06	1.1055e+06	994919	1.26945e+06	1204392	1.55523e+06	1176246	1.27773e+06	1.18115e+06	1.25201e+06	1.24287e+06	1226013	1.29568e+06	1.20516e+06	1.18431e+06
773.147	925442	1.00508e+06	945918	945717	952484	944254	915560	894678	973369	857558	910514	868875	1.00534e+06	908921	1.23527e+06	946683	911428	961550	1.00101e+06	1.02428e+06	946176	1.10009e+06	982928	1.0138e+06
773.524	1.14392e+06	1.16447e+06	1.20359e+06	1.66827e+06	1.86675e+06	2772394	1.23019e+06	1.12624e+06	1.18627e+06	1.5071e+06	1.34451e+06	1.25992e+06	1475106	1.55264e+06	1.69997e+06	1.76453e+06	1.65184e+06	1.84493e+06	2.44899e+06	2221492	1.87342e+06	4.07174e+06	2469593	2.5591e+06
773.554	6.50516e+06	6.35605e+06	6.58004e+06	13687520	14381805	14509203	6.73766e+06	6523873	6.46691e+06	9863979	9025393	8867217	14179783	14859555	12347658	15338548	14994106	14221373	12986045	12787662	13541284	14670093	15336239	16114062
773.559	7893549	7.74811e+06	8.03885e+06	15978574	16873748	17724990	8.2011e+06	8036889	7880174	12342421	10970232	10702198	20291048	20162232	17907194	19738352	19729528	17342158	15577501	15360152	15782253	18473598	18187566	19198818
773.57	4364606	4.47074e+06	4.49533e+06	8406207	8539675	7.47628e+06	4670069	4966254	4426202	7939399	6601811	6473602	16315626	15612921	14065621	14191826	14829244	11148931	6333553	7004014	7.704e+06	5707673	8148765	9088408
774.181	161449	172718	157747	166333	165615	166656	160849	169976	165209	147479	152985	163051	169701	159335	212921	165958	168408	174770	185258	177409	163517	205694	169776	178349
774.186	164945	172506	160518	165626	167816	165361	160880	164418	166792	152702	153921	157271	169562	161980	218013	170680	164020	166944	183059	163994	166178	206129	170955	180645
774.556	2.28139e+06	2.24445e+06	2.21152e+06	4.36247e+06	4.64479e+06	4662530	2.32079e+06	2156878	2.3024e+06	3.17221e+06	3.02627e+06	2.92288e+06	4.20854e+06	4.23549e+06	3.66613e+06	4464986	4360133	4282092	4.18571e+06	4008215	4.11354e+06	4723186	4810802	4972382
774.574	1.48407e+06	1541379	1.48074e+06	2450462	2.52329e+06	2256101	1.61893e+06	1.57312e+06	1.55143e+06	2.23991e+06	2.06409e+06	1.94544e+06	3892850	3.73267e+06	3361223	3.56815e+06	3619958	3.04308e+06	2.20692e+06	2201983	2.31745e+06	2.02859e+06	2.42941e+06	2.67884e+06
774.577	1.35083e+06	1421549	1.36407e+06	2.09483e+06	2.14693e+06	1.93985e+06	1.49092e+06	1.45111e+06	1.42771e+06	2.01211e+06	1.84313e+06	1.72302e+06	3.66433e+06	3.44973e+06	3192213	3.22352e+06	3.31645e+06	2.68726e+06	1.92211e+06	1.94292e+06	2.02073e+06	1755024	2.06013e+06	2.28571e+06
774.633	1.09218e+06	1.08658e+06	1092810	1.05315e+06	1.03593e+06	1.08103e+06	1.07748e+06	1.04712e+06	1.09923e+06	991645	976648	934634	1.32171e+06	1.12759e+06	1.52446e+06	1.02912e+06	1.0973e+06	1.16885e+06	1.18706e+06	1.04056e+06	1.11783e+06	1.14247e+06	1.12723e+06	1.09118e+06
774.973	7.66579e+06	7129122	6282889	6.62158e+06	6.30733e+06	5232976	8984836	8699832	8865072	6666119	7554672	7.60637e+06	9675459	8846045	11900457	9121739	9999461	7.25057e+06	6.34773e+06	6445795	6.73856e+06	7.16293e+06	7676278	7.54671e+06
775.037	1302476	1330887	1.27513e+06	1.29077e+06	1.3354e+06	1281780	1.33479e+06	1.29231e+06	1.28025e+06	1.17281e+06	1.22365e+06	1.24156e+06	1322808	1.36408e+06	1.80069e+06	1368376	1.31033e+06	1.28413e+06	1399440	1.30946e+06	1.28624e+06	1.43401e+06	1.34465e+06	1.38947e+06
775.038	976598	982292	954049	966442	1.00098e+06	952300	973156	959775	978019	868006	917654	921485	989334	1.00771e+06	1.3349e+06	1.02715e+06	968311	933747	1.04872e+06	978635	970181	1.06884e+06	995821	1.04264e+06
775.19	931413	977410	930763	919238	951009	923702	906217	884426	969533	851375	876347	887674	977194	944353	1.23767e+06	948678	909337	918690	993126	949233	1.01044e+06	1.09116e+06	977076	960554
776.006	987516	1.09931e+06	1.01071e+06	1.01219e+06	1014626	1.01059e+06	1075187	1.10829e+06	1.12156e+06	995153	1.04094e+06	1.03718e+06	1.71943e+06	1.45489e+06	1.95026e+06	1.32727e+06	1.36926e+06	1134871	1068782	1.0361e+06	1.04215e+06	1.15288e+06	1.09992e+06	1.04774e+06
776.039	798755	866163	795253	795429	813178	800751	821634	803419	873816	764907	781404	802132	804657	821923	1143153	804816	768837	804392	847276	781954	820466	915280	867204	820319
776.057	963512	1.00847e+06	939275	914006	936210	932902	929041	953581	983384	881873	875809	939247	932693	885536	1.27501e+06	919546	893940	950179	1.00303e+06	929762	980425	1.12271e+06	1.00284e+06	1.0304e+06
776.066	814639	833409	804355	779813	795096	795997	753320	824572	808749	728915	723002	785553	795485	726470	1.08841e+06	779603	769761	788358	851910	791869	829543	958782	854686	885191
776.604	964252	1.05561e+06	977909	992011	989572	974503	1.04359e+06	921862	982733	916891	967137	911162	1.09859e+06	1.10162e+06	1.3286e+06	1.0867e+06	924892	1.05596e+06	1.27933e+06	1.25353e+06	1188957	1.19026e+06	1074054	1.09805e+06
776.622	325649	325440	322400	330558	324617	330067	339517	355312	337334	341565	366667	300666	746034	731583	680175	490641	401529	483868	449677	480146	463131	385705	366461	387520
776.632	289627	321012	303744	308832	318591	315238	303755	317903	328731	318014	324657	286084	1.06775e+06	804940	793293	440256	423376	406575	359272	372336	353732	358490	342895	332066
776.632	962917	1.01612e+06	974823	989103	1.00538e+06	999286	986488	1.00059e+06	1.03977e+06	977651	1.05327e+06	913634	2.47359e+06	2048821	2.07754e+06	1.32481e+06	1.18231e+06	1.26955e+06	1.23026e+06	1.24716e+06	1197852	1.15955e+06	1.08218e+06	1.09913e+06
776.646	919185	998884	941793	934549	955630	944120	906447	909873	963944	837793	953070	907218	1.73318e+06	1.37159e+06	1.6264e+06	1.04002e+06	973541	1.01135e+06	1.07812e+06	1.03311e+06	997542	1.12433e+06	979655	968860
777.069	984412	1.01025e+06	983414	972982	984252	952019	969160	970302	1.02081e+06	915254	865357	897760	987131	943512	1.28606e+06	995505	944436	995998	1.02765e+06	963279	1.00252e+06	1.09443e+06	1.03086e+06	993098
777.073	969576	996744	968226	950956	971520	935953	946424	961475	1.01102e+06	909496	846020	887535	964915	930359	1258893	977232	929636	983302	1.01217e+06	946940	972473	1085646	1.01278e+06	973189
777.096	665035	722324	648503	645390	665457	669229	617379	669075	707747	607454	575817	644089	639121	641106	845312	645597	653623	631566	684753	680179	649283	758401	683739	652221
778.075	947073	973239	936981	932388	956270	936286	977436	976241	1.00105e+06	894014	878261	971758	1.0718e+06	1.00872e+06	1.3505e+06	1.0723e+06	1.07245e+06	963712	1.00123e+06	1.00466e+06	972783	1.09161e+06	992421	987790
778.078	1.00872e+06	1.03712e+06	998104	999832	1.01689e+06	1.00102e+06	1.03538e+06	1.03047e+06	1.06209e+06	951269	935333	1.02745e+06	1.0947e+06	1.04373e+06	1.41252e+06	1.10706e+06	1.10557e+06	1.02148e+06	1.07928e+06	1.0815e+06	1.04357e+06	1169444	1.05795e+06	1.05578e+06
778.541	466175	470148	464802	494903	506468	674818	492858	468575	438103	428685	474492	453298	426386	420579	568745	447481	440656	486405	900344	814290	627922	1.16935e+06	666315	630548
778.555	1.99181e+06	1.72336e+06	1.82139e+06	1.94194e+06	1.98644e+06	2.24706e+06	1.9576e+06	1.61688e+06	1.78949e+06	2.09269e+06	2.39167e+06	2.30164e+06	1.06157e+06	1280435	1226384	1.47222e+06	1.38617e+06	1.93769e+06	3.16099e+06	3226159	2.88386e+06	3.46062e+06	2.64315e+06	2.24199e+06
778.565	4.05956e+06	3.76449e+06	3.87324e+06	3.61375e+06	3.65013e+06	3.74787e+06	3.91131e+06	3.60763e+06	3.55914e+06	4689976	4.98379e+06	4782160	4671710	4132560	4144391	3.95849e+06	4556565	4.21396e+06	4.58585e+06	4875008	4525714	4.81288e+06	4254348	3.72295e+06
778.572	3.5213e+06	3.3233e+06	3.39234e+06	2.98978e+06	2994647	2784491	3.33172e+06	3.19939e+06	3063063	4.17115e+06	4359549	4168168	4629268	3.94551e+06	3987956	3.68107e+06	4353498	3750175	3053856	3452316	3.40274e+06	2995087	3.20981e+06	2849891
778.575	2.08757e+06	2.06262e+06	2.07398e+06	1.6874e+06	1.67896e+06	1510619	1.97166e+06	2.01015e+06	1.78693e+06	2624978	2.61438e+06	2.50028e+06	3.67457e+06	2893236	2.97753e+06	2.51111e+06	3.20428e+06	2.2993e+06	1.42424e+06	1.65557e+06	1.65308e+06	1345722	1622597	1.49229e+06
779.073	941793	950849	952614	939393	955339	932697	969137	944060	966723	857175	947520	910140	985132	960486	1.24836e+06	978933	1.00311e+06	1.0373e+06	1013138	996938	979514	1.05133e+06	972599	990893
779.558	1.01885e+06	939435	964361	996604	1.02138e+06	1.15781e+06	1.03691e+06	934740	857447	1.0392e+06	1.09501e+06	1.12186e+06	715161	716731	841379	768603	766988	1.05362e+06	1.69273e+06	1.60623e+06	1.45133e+06	1792491	1.35435e+06	1.18145e+06
779.574	2.36657e+06	2.30504e+06	2304615	2.15375e+06	2.13549e+06	2.13099e+06	2398211	2.26544e+06	2.0238e+06	2.72059e+06	2.76491e+06	2.68048e+06	3.22066e+06	2.71673e+06	2.87681e+06	2.38672e+06	2.82676e+06	2.68749e+06	2608280	2.5975e+06	2593498	2.53258e+06	2.48298e+06	2.21286e+06
779.576	1.28032e+06	1.28016e+06	1.26586e+06	1.10928e+06	1.07391e+06	988926	1.28393e+06	1.28729e+06	1.06611e+06	1.59616e+06	1.59449e+06	1.479e+06	2148148	1.75579e+06	1.72871e+06	1.49609e+06	1.84594e+06	1.53396e+06	1052889	1.10213e+06	1.16461e+06	974277	1.14672e+06	1.03202e+06
779.578	1.97761e+06	1.95008e+06	1.93668e+06	1.75707e+06	1.72649e+06	1.64545e+06	1.99334e+06	1.91577e+06	1.69019e+06	2.33566e+06	2.36345e+06	2.25141e+06	2.95946e+06	2.46125e+06	2.55035e+06	2116047	2564710	2286113	1.87622e+06	1.90789e+06	1.9824e+06	1.76119e+06	1.91693e+06	1729289
779.908	1.3692e+06	1.29878e+06	1.26472e+06	1.45259e+06	1.41043e+06	1.28908e+06	1.06437e+06	976093	1.0803e+06	940328	1.02023e+06	1.07491e+06	1.27519e+06	1.33478e+06	1.47721e+06	1.37841e+06	1.32206e+06	1.18611e+06	1094235	987822	1.07073e+06	1.20596e+06	1.10385e+06	1.20095e+06
779.909	1.36135e+06	1290899	1.26084e+06	1.44366e+06	1.4058e+06	1.27503e+06	1.06768e+06	974013	1.07823e+06	936332	1.01647e+06	1.06883e+06	1.27774e+06	1.33192e+06	1.48235e+06	1.37135e+06	1.3179e+06	1.17984e+06	1.09367e+06	985882	1.07378e+06	1.197e+06	1.10299e+06	1.19971e+06
779.977	1.97332e+06	2.19e+06	1.89292e+06	1.98967e+06	1.93371e+06	1.84608e+06	2.69913e+06	2.55559e+06	2444314	2651712	3.21659e+06	2.89285e+06	4.29512e+06	3.32752e+06	3.00004e+06	2.59022e+06	3011680	2552254	3.09469e+06	3.24079e+06	3544349	2.7104e+06	2.47893e+06	2.04332e+06
780.019	1.04351e+06	1.0176e+06	1.10419e+06	1.41023e+06	1.48774e+06	1.3845e+06	745508	638234	804724	642385	632369	672635	388767	453881	665150	738056	576547	812392	513183	480567	505606	1.12566e+06	1.1548e+06	1.32154e+06
780.031	1.24818e+06	1.29294e+06	1.37561e+06	1.55208e+06	1.5559e+06	1.09636e+06	923216	940664	969667	1.00017e+06	811550	974885	667564	867696	1.17011e+06	1.74737e+06	1.54625e+06	1.40439e+06	461135	449818	448746	739023	1.08621e+06	1.41275e+06
780.035	2.50768e+06	2.57243e+06	2.7285e+06	3.08257e+06	3124229	2.43967e+06	1.87887e+06	1.96269e+06	2.03815e+06	2.15904e+06	1.69173e+06	2.00764e+06	1.70341e+06	1.92203e+06	2583824	3.37285e+06	3.11025e+06	2.70509e+06	1.20872e+06	1.19198e+06	1155283	1.85154e+06	2361446	2.91989e+06
780.043	1907200	1.98958e+06	2.07381e+06	2.21835e+06	2.22834e+06	1.73926e+06	1.51e+06	1.68176e+06	1630113	1883495	1.39108e+06	1.6899e+06	1.67137e+06	1.78021e+06	2.35779e+06	2.90397e+06	2825460	2.22574e+06	1.11003e+06	1.12189e+06	1.04772e+06	1.42039e+06	1.77369e+06	2176785
780.531	1.18207e+06	1190951	1.1974e+06	1.10683e+06	1.14514e+06	1.26215e+06	1.31393e+06	1.29172e+06	1.22711e+06	1.15685e+06	1.19205e+06	1.12268e+06	1.25021e+06	1.1836e+06	1.43085e+06	1.14537e+06	1.1549e+06	1.35403e+06	2.03569e+06	1.9707e+06	1692789	2.11778e+06	1.60605e+06	1.46907e+06
780.533	1.46797e+06	1.47237e+06	1.49214e+06	1.35451e+06	1.39978e+06	1.59079e+06	1641080	1.59029e+06	1.55017e+06	1444712	1.52055e+06	1395885	1.5064e+06	1.46554e+06	1.72681e+06	1.43452e+06	1.46543e+06	1.70481e+06	2.81201e+06	2.68329e+06	2.22605e+06	3.00284e+06	2104481	1.94904e+06
780.537	1.26209e+06	1.25766e+06	1.27512e+06	1.13816e+06	1176240	1354954	1.41414e+06	1.35407e+06	1.33537e+06	1.24805e+06	1.31653e+06	1.20325e+06	1.27156e+06	1.24102e+06	1427470	1.21467e+06	1.24189e+06	1.45609e+06	2.53408e+06	2406535	1.97468e+06	2.69505e+06	1.8623e+06	1.71464e+06
780.563	7594600	6.68039e+06	7406170	6283786	6670190	9546424	9785703	7249683	9256474	7462933	8930046	7.73376e+06	2.90867e+06	4.20829e+06	3.42199e+06	4854631	4.06135e+06	8423461	26090022	24306952	19540538	27089146	17494800	13435901
780.564	27747338	26248034	27938854	20914540	21177754	23180252	34570200	33920612	31771380	34498540	37306712	30838730	47092036	40892828	40265444	36022164	42985432	41298720	54018028	55800344	51104980	49351248	42927068	33175940
780.574	25210052	23683920	25298974	18905244	19137148	20955456	31611994	30836420	29097464	31097350	34049252	28101428	37868912	34740996	32435166	31787634	37201656	37413548	49829220	51328232	47328732	45517796	39660860	30339134
780.584	27642802	26160942	27863514	20666922	20912502	22734452	34594964	34118860	31731328	34947284	37599808	30953488	49010776	42091032	42063380	36872136	44468940	41811376	53044244	55122300	50707008	47936656	42382508	32566086
780.586	18026754	17429338	18342722	12925004	12772913	11745734	22344162	24176204	20281232	24335958	25740110	20870656	37700044	32259254	31146484	28000494	34841124	29816494	24370222	27747716	28394478	18953718	22669560	17330518
780.614	3.05544e+06	3096703	3.18902e+06	2.32514e+06	2.33969e+06	2.34799e+06	3687484	4066731	3.33816e+06	4640469	4.32949e+06	3.53429e+06	12296880	8311423	10753381	6004649	8400921	5.29505e+06	4029544	4659724	4.18814e+06	3.18788e+06	3.45597e+06	2.8726e+06
780.637	1.01192e+06	1.08262e+06	1.01477e+06	986030	1.00873e+06	1.04792e+06	1.09345e+06	1.1663e+06	1.11336e+06	1.18601e+06	1.1559e+06	1043675	1.46781e+06	1.31869e+06	1600843	1.27707e+06	1.42256e+06	1.29228e+06	1242753	1.3018e+06	1.25358e+06	1.31704e+06	1.1858e+06	1.12105e+06
780.982	5279770	5.62676e+06	4694008	4974676	4.79226e+06	4.7944e+06	7.44051e+06	7203221	6.39865e+06	6991403	8671182	8382185	7.88425e+06	6.44307e+06	5392409	4.74653e+06	5455369	5091008	11958209	11564678	12662819	8588919	7.73031e+06	5.53694e+06
781.037	1.21306e+06	1.25709e+06	1.25483e+06	1.26466e+06	1.34183e+06	1209412	1.09265e+06	1.10072e+06	1.01307e+06	1.14049e+06	1.03787e+06	1.05737e+06	1.13549e+06	1.03416e+06	1.5082e+06	1.44128e+06	1.30119e+06	1.14722e+06	1074746	1.07717e+06	1.00785e+06	1.21793e+06	1.23175e+06	1.28345e+06
781.452	936054	1010889	1.00114e+06	945083	995831	986623	994121	953710	1040216	1.08273e+06	1.10202e+06	983678	1.65551e+06	1.48297e+06	1.60326e+06	1.30206e+06	1.31816e+06	1.27954e+06	1.02332e+06	983370	988816	1112322	1.08325e+06	1123978
781.558	1.47505e+06	1.36683e+06	1.48616e+06	1.35863e+06	1.45846e+06	2347015	1815920	1.31696e+06	1.76038e+06	1.42369e+06	1629255	1.46798e+06	994032	990566	1.14783e+06	1.01097e+06	992918	1.39608e+06	5.97878e+06	5144908	3.61232e+06	6.89663e+06	3596195	3.07924e+06
781.573	14597642	13660841	14659432	11056295	11111969	12180589	17981608	17718062	16544397	18017504	19353060	16023074	25122390	21706698	21618426	18919002	22778768	21271470	27111852	27760082	25861894	24860962	21691892	17070392
781.579	12999000	12017620	12998685	9679811	9710038	10695395	16095755	15852366	14745852	16048912	17323964	14325660	20898754	18582326	17675776	16526469	19700548	18930862	24665280	25210228	23647658	22462382	19688072	15232542
781.581	10456795	9570471	10323320	7628961	7591131	7.79416e+06	12864578	12637139	11770725	12558941	13790223	11451998	13478502	13365011	11823561	12776909	14301400	15375048	17928644	18850036	18801880	15381645	15224299	11530668
781.59	11088111	10416005	11181792	7.98518e+06	7882289	7.64793e+06	13714741	14407076	12406126	14544278	15361561	12500549	22436714	18936370	18534346	16108352	20048154	17404106	16137553	17832976	18081016	12987840	14377023	11041086
781.615	1.44157e+06	1.48701e+06	1.49119e+06	1.22441e+06	1.23041e+06	1.24009e+06	1.74936e+06	1.86361e+06	1.605e+06	2.0032e+06	1.98212e+06	1.62604e+06	4.5113e+06	3.29397e+06	4.08884e+06	2.42645e+06	3.36011e+06	2297576	1.88938e+06	2.06228e+06	1.92054e+06	1.59471e+06	1.65439e+06	1.46552e+06
781.656	1.39152e+06	1.33833e+06	1.34374e+06	1.3775e+06	1.36711e+06	1.39655e+06	1.84745e+06	1.80173e+06	1.55398e+06	1612713	1642472	1.36173e+06	2.70623e+06	2131014	2.22279e+06	1.63182e+06	1.78012e+06	1.62759e+06	1.81799e+06	1.85843e+06	1.83697e+06	1.57881e+06	1521502	1.54232e+06
781.928	1.89131e+06	2.0027e+06	1.97987e+06	1.75654e+06	1782429	1.4477e+06	1.12949e+06	992735	1.08087e+06	2.15006e+06	2.04741e+06	1.99289e+06	2863002	3.11471e+06	4037541	3.18588e+06	3.46842e+06	2.60257e+06	1.19534e+06	1.13477e+06	1112888	1518409	1.62708e+06	1.68659e+06
781.976	565246	583106	510926	545024	574058	593833	759812	635927	626614	602976	753837	800014	508301	492918	547127	445466	431681	514338	1.68384e+06	1.51263e+06	1.57646e+06	1.2893e+06	999955	774288
781.988	796147	910570	714483	718521	730130	679977	1.16784e+06	1.10505e+06	909478	1.03698e+06	1373533	1.28417e+06	1.00117e+06	962442	789116	762722	860996	840228	1340271	1.42496e+06	1.70331e+06	972420	1.05415e+06	766405
782.032	1.17065e+06	1.18067e+06	1.21863e+06	1290603	1.26539e+06	1.19598e+06	1.04405e+06	1.13799e+06	1.04218e+06	1.05786e+06	1.00881e+06	1.01575e+06	1.11583e+06	1049435	1.44671e+06	1.31437e+06	1.23934e+06	1.23611e+06	1.08187e+06	1.04043e+06	1.04572e+06	1223806	1.19457e+06	1274196
782.037	1118801	1.14374e+06	1.14104e+06	1204942	1.17623e+06	1.11633e+06	1.00904e+06	1.11123e+06	1.01802e+06	1.06449e+06	994652	974444	1.0992e+06	1.05848e+06	1.4141e+06	1.28429e+06	1.21326e+06	1.19092e+06	1.06844e+06	1.02741e+06	1.04225e+06	1.17508e+06	1.12957e+06	1.21855e+06
782.537	892286	888907	890908	749728	777954	783832	682331	712483	773262	635762	577343	573495	602262	576297	708604	803628	797103	847444	763924	708474	711538	885877	828500	815083
782.54	2.82543e+06	2771149	2850000	2.4573e+06	2.54747e+06	2.72773e+06	2.34892e+06	2.38295e+06	2.52977e+06	2191795	2.08352e+06	2.07712e+06	2.17904e+06	2.06355e+06	2.503e+06	2586727	2.61653e+06	2.8194e+06	2.93632e+06	2.80414e+06	2.70606e+06	3.27689e+06	2885917	2.79488e+06
782.542	1.09154e+06	1.07373e+06	1.10266e+06	937324	958207	947978	910728	940404	989749	858238	785209	779202	865868	811276	1.00389e+06	1.09448e+06	1.10107e+06	1.10545e+06	1.08586e+06	1.02444e+06	1.03094e+06	1.12661e+06	1.03779e+06	1.02825e+06
782.546	1259080	1235193	1287325	1.0931e+06	1.11727e+06	1155571	1.11654e+06	1.15389e+06	1168920	1.0679e+06	1.00145e+06	980771	1138866	1.06795e+06	1.29222e+06	1.34504e+06	1.38624e+06	1345651	1.40361e+06	1.35161e+06	1.29582e+06	1.43258e+06	1.25082e+06	1.2332e+06
782.554	835109	808100	854826	774125	805078	961855	853222	834665	841518	817732	803928	777953	1.02484e+06	882805	1.07493e+06	913661	1.01532e+06	956330	1.35885e+06	1.35335e+06	1.17315e+06	1.40995e+06	1.06879e+06	1.00973e+06
782.56	1.85642e+06	1.71161e+06	1.84244e+06	1.78849e+06	1.84212e+06	2522978	2.00413e+06	1.85131e+06	1.8292e+06	1.83086e+06	1.94104e+06	1.80955e+06	2019745	1.89994e+06	2635934	1.92416e+06	2.17977e+06	2.26344e+06	3.70889e+06	3.65813e+06	2.95388e+06	4.31109e+06	2.69317e+06	2.52481e+06
782.565	4.05503e+06	3.54705e+06	3.96376e+06	4260811	4.48446e+06	7.67604e+06	4.13156e+06	3519182	3.8566e+06	3.93701e+06	4414117	4070528	3.30135e+06	3124738	5.0578e+06	3.18358e+06	3.56539e+06	4.13149e+06	11080686	10185914	7461150	13895185	7.22916e+06	6366790
782.596	45158220	40695240	43742224	42036956	40923740	43284032	41530772	41580564	37884464	44566736	49017756	44407624	59333720	51029604	51628760	45592284	53565500	51724728	53254484	55070808	53592044	48797848	44752404	39648604
782.599	49066804	44433548	47732056	45645204	44531016	48029348	45347472	45454912	41321696	49348376	53702144	48509784	68769736	57752436	61520460	50848936	60598352	56719800	59070496	60999852	58262148	55258632	49026456	43486816
782.604	31638136	29529632	31324108	27926000	26740118	24337882	29108888	31628508	26253888	33452818	35783300	31855966	54505184	44385852	45209480	38066568	47088080	39253460	26517654	29785462	31155982	20716850	25345080	23196788
782.627	3.57312e+06	3533559	3.69103e+06	3.12797e+06	3048215	2962323	3565469	3897257	3.16745e+06	4.59698e+06	4359166	3818602	9640387	6.87923e+06	9513592	5426828	7343926	4.96158e+06	3158821	3.7396e+06	3.48024e+06	2.43946e+06	2.80641e+06	2.64261e+06
782.633	844644	809157	853014	756410	743300	730686	855355	966889	786891	1.00986e+06	1.03133e+06	941129	1.63616e+06	1.28281e+06	1.63816e+06	1.14891e+06	1.51417e+06	1.14599e+06	852001	958287	909297	701931	713271	698438
782.644	564715	540615	552548	498057	514062	483423	615642	627926	570097	640301	712434	549938	881260	742115	853808	681521	825049	691631	568210	602643	636603	478135	525762	478674
782.661	1.21727e+06	1.19307e+06	1.16101e+06	1130248	1.15687e+06	1145841	1.30144e+06	1.32699e+06	1155345	1.23445e+06	1.21213e+06	1.14306e+06	1.88673e+06	1.49496e+06	1.75661e+06	1309115	1.49232e+06	1.33402e+06	1.29963e+06	1.31238e+06	1.31844e+06	1.28808e+06	1.20587e+06	1.18785e+06
782.985	1.63708e+06	1.75849e+06	1.55218e+06	1.63215e+06	1.61433e+06	1.57899e+06	1.8577e+06	1.90687e+06	1798667	1.74295e+06	1.9718e+06	2.01634e+06	2.0453e+06	1.83725e+06	1.94046e+06	1.58362e+06	1658254	1.69516e+06	2.64687e+06	2575442	2.65289e+06	2264464	1.98809e+06	1.65803e+06
783.043	933325	1.07117e+06	950504	956141	1.00465e+06	954087	959448	993049	1.00968e+06	908707	953426	899683	984879	969065	1324292	1.01606e+06	968685	1.05759e+06	1.03365e+06	1.00526e+06	980974	1.05479e+06	1.01168e+06	1.01145e+06
783.075	594849	629271	618326	578067	610190	612481	615863	598968	590161	558987	528983	562794	578000	588286	818416	593295	585701	651752	640416	630026	622133	703020	633644	640590
783.095	609784	621955	621907	585356	623271	606374	650108	598314	565908	546560	574174	562585	618839	596072	808164	646192	610282	606635	644310	592754	604574	717898	620388	666208
783.104	968738	964055	972463	930812	987236	953322	996350	976602	975199	849084	870016	884161	962969	943922	1.29015e+06	1.01254e+06	966403	949023	991235	941478	951663	1.11895e+06	988429	1.04837e+06
783.437	167112	182961	166287	170966	173785	181060	156606	167703	176620	151202	157101	160585	176591	183421	222778	175531	172813	160570	188348	178988	172121	208315	190327	199785
783.443	761686	840929	780479	837847	893490	1102386	785334	722388	767796	735808	717682	748516	729908	740778	909531	754125	708134	790365	863518	855369	806158	1.12761e+06	971421	1.02081e+06
783.466	1.63826e+06	1.87158e+06	1.86225e+06	1.87919e+06	2.03449e+06	2165866	1.85148e+06	1687274	1.69909e+06	2.53148e+06	2.13659e+06	2051566	3.11241e+06	3.25448e+06	2.72374e+06	3.08547e+06	2.99559e+06	3.12013e+06	1.4676e+06	1.52167e+06	1.50006e+06	1.70455e+06	2.14333e+06	2.4139e+06
783.466	372068	427536	433938	427631	456625	437011	420449	391703	404933	619514	536974	503529	696512	801274	582445	821189	765076	840605	287453	308844	315375	301617	461251	549330
783.472	290128	340739	342279	309239	330615	316581	325094	346205	323074	545626	434511	411560	881775	883732	693806	766171	800565	677099	225779	248306	236051	240823	355598	420151
783.541	1.56621e+06	1.58218e+06	1.55447e+06	1.43253e+06	1.4794e+06	1.51916e+06	1.35307e+06	1.51229e+06	1.41623e+06	1.27767e+06	1.31047e+06	1247185	1.36155e+06	1.38689e+06	1.62954e+06	1.52227e+06	1.49263e+06	1.5831e+06	1.54004e+06	1.58001e+06	1512746	1.75774e+06	1.64726e+06	1.59659e+06
783.575	2.8681e+06	2.39733e+06	2.73393e+06	3198419	3337832	5540188	2.80294e+06	2185574	2.67349e+06	2.53589e+06	2.82131e+06	2757162	1556006	1.58927e+06	2.89254e+06	1.6837e+06	1.74627e+06	2501272	7778267	7.09389e+06	5.46234e+06	9715451	5.15733e+06	4.4861e+06
783.595	21678180	19274410	21025120	20430394	19973856	21446218	20182296	19534792	18514812	20546430	22949044	21041242	23885112	21965456	21741528	20636394	23095872	24040762	26123046	26906626	26030994	24999870	22156766	19469678
783.6	20133966	18116114	19629962	18520088	17946100	17705886	18679412	18714166	17091524	19438532	21582756	19633544	24522772	22136752	21374416	20487104	23324486	23136976	20561094	21991422	22268674	18067866	18600346	16520319
783.608	20319008	18722410	20196024	18367182	17729466	16761363	18969268	19924988	17329438	20970726	22486990	20227414	32432564	26793584	27764930	23361686	28276310	24359718	18254428	20300696	20684772	15117098	17177220	15548491
783.622	1.14302e+06	1.12138e+06	1.20485e+06	1.01972e+06	995281	949198	1.10621e+06	1.26155e+06	1.04516e+06	1.52228e+06	1.37316e+06	1.22743e+06	3.45494e+06	2.4384e+06	3.38449e+06	1.87608e+06	2.55123e+06	1.60093e+06	936686	1.16723e+06	1.05416e+06	705842	857884	801798
783.631	550838	529227	568647	505486	512095	508597	579326	625534	509253	710467	650183	600551	1.09418e+06	898231	1.17801e+06	780447	1.07121e+06	743333	534503	579223	567446	444459	471950	446008
783.912	1.83909e+06	1535842	1.5575e+06	1.61759e+06	1.64294e+06	1448643	1.65901e+06	1.31391e+06	1.69626e+06	973119	1.00961e+06	1.26133e+06	423125	566174	625588	738369	624726	843364	1133577	982337	1.05898e+06	1.74e+06	1.79357e+06	1.88223e+06
783.92	2.10586e+06	1.97377e+06	1.93395e+06	1.74672e+06	1.73604e+06	1.24623e+06	2010304	1.96186e+06	2.0964e+06	1.41772e+06	1.35097e+06	1.63576e+06	926380	1.17719e+06	983759	1.46975e+06	1.36198e+06	1.33899e+06	889487	878180	997295	1.08627e+06	1.5402e+06	1.68731e+06
784.127	905710	989382	937296	935577	971574	957441	996592	914751	967922	798931	901137	872009	954621	964736	1.26427e+06	952612	914456	1.00639e+06	1.03415e+06	984213	985846	1.11146e+06	976785	982202
784.472	1.2993e+06	1.39975e+06	1.4576e+06	1.45841e+06	1513245	1.50725e+06	1.37329e+06	1.38451e+06	1.38471e+06	1.8025e+06	1.51345e+06	1.38504e+06	2.062e+06	2082421	2.00823e+06	2029951	2.03651e+06	2.0456e+06	1.37244e+06	1.32193e+06	1.30974e+06	1.44978e+06	1.58996e+06	1692616
784.559	2.14282e+06	2.16812e+06	2.14208e+06	2.92348e+06	2.99651e+06	2.92953e+06	1.92834e+06	1.94667e+06	1938807	2.32513e+06	2.2641e+06	2.24441e+06	2.75653e+06	2656846	2.68829e+06	2887214	3.03251e+06	2.91817e+06	2.83104e+06	2.6881e+06	2593770	2.93383e+06	2.83467e+06	2904318
784.562	359421	380805	380805	457552	471373	425583	351048	381851	326007	458469	425324	411602	659159	615748	571356	639306	689112	584659	431876	428327	434524	408990	434790	461348
784.568	737969	759873	752266	857961	888979	931971	749120	772660	661552	895079	781141	733830	1.38182e+06	1.21204e+06	1359537	1.16108e+06	1.34066e+06	1.02973e+06	1.26151e+06	1.19756e+06	1057555	1145529	982994	963293
784.576	1953924	1.83456e+06	1.90072e+06	2119248	2.1425e+06	2.59214e+06	1.91989e+06	1.78785e+06	1.73576e+06	2.00498e+06	1979167	1.8705e+06	2711032	2539188	3849445	2.466e+06	2.85065e+06	2.54497e+06	3558319	3.5356e+06	3.29079e+06	3630436	2.73068e+06	2.54252e+06
784.583	535817	495877	529020	564992	562609	718818	509737	481957	454916	506420	539480	506960	563670	640649	1.06565e+06	660735	708203	795674	1.10458e+06	1144477	1.1909e+06	1119925	816914	746037
784.591	3.346e+06	2.92973e+06	3.17393e+06	3.16451e+06	3158698	3.93757e+06	3.17082e+06	2.84702e+06	3.03643e+06	2976096	3.41149e+06	3.22718e+06	2.52553e+06	2.57539e+06	4742859	2685317	2.8069e+06	3.30811e+06	4749589	4708707	4.15461e+06	5.35132e+06	3.79768e+06	3.39379e+06
784.594	13331072	12130476	12875604	10791097	10766010	11297059	12662683	12745687	11473580	10979169	11370526	10377149	13695328	12049819	16104729	11156061	12938965	12241897	14714182	15197988	14232287	13388421	12039902	10743197
784.608	9730698	8625229	9236663	7173996	7.1454e+06	7354680	9148407	9081686	8.34233e+06	7341445	7823323	7.09175e+06	7.60738e+06	6926545	8863187	6604643	7.37799e+06	7.79764e+06	9715914	10045317	9435656	8653330	7.9829e+06	6878464
784.616	8084682	7.2782e+06	7765457	5.5085e+06	5460121	5267472	7.65645e+06	7962250	6793678	5898724	6011067	5312943	7688323	6559542	7.86689e+06	5790727	6986500	6.44062e+06	7323181	7.82443e+06	7602828	5.73401e+06	6012373	5.13288e+06
784.617	9189514	8.30862e+06	8866142	6.4145e+06	6.36474e+06	6.22691e+06	8714580	9067345	7733914	6.92571e+06	7.07575e+06	6.27002e+06	9466932	7.89732e+06	9765215	6842805	8.34351e+06	7.49389e+06	8534403	9124553	8705535	6.82929e+06	6.96901e+06	5993425
785.138	956927	1.00235e+06	953239	921586	960398	962419	913917	964192	988411	882646	858204	890471	936003	881093	1.25709e+06	916039	884658	985758	1.01071e+06	974758	984197	1.0767e+06	1.00421e+06	996286
785.202	592140	589550	599372	593628	582143	628656	621860	580183	553841	557989	558003	551523	605109	589464	820162	602263	572436	603003	636598	590822	618830	673224	627470	602919
785.216	932955	959661	948828	932418	928308	985638	996567	939958	871752	886492	901374	868400	919315	910588	1.25911e+06	981324	926994	973425	990030	959052	990999	1.06198e+06	1.02575e+06	971171
785.222	586542	617694	601229	591459	588581	613474	634780	600376	552527	564153	572640	556919	571923	571608	784351	620024	595730	626243	623951	612066	614681	671847	654751	619555
785.43	919627	950794	949009	947950	1.03067e+06	1.21567e+06	967579	945020	982653	961960	898346	883224	941848	1.00319e+06	1.20678e+06	1.03253e+06	985598	1.0818e+06	921241	913822	880729	1.17126e+06	1.06299e+06	1.12787e+06
785.478	29192700	33244722	34710352	32770104	36115972	41760056	31774582	32058786	32228156	45528776	36583400	34165716	55760492	60372952	49092120	57712008	54466604	55186136	21191798	21404404	21169048	29772218	35682720	40511272
785.479	26791028	30471754	31804496	30030958	33006306	37245648	29090720	29423716	29523298	41226980	33487954	31309604	49106196	54094036	42594812	52467432	49268780	50533096	18867158	19099132	19173470	25559244	32398550	36674596
785.481	25141142	28630094	29726146	27821960	30278136	32521656	27385144	28124932	27770496	39104448	31810086	29746226	46155948	51433188	40014096	50378604	47127984	48447640	16686755	17089288	17603478	20853460	29351978	33552460
785.56	1.34176e+06	1.38024e+06	1.3258e+06	1.64603e+06	1689302	1.68186e+06	1.30815e+06	1.30431e+06	1.24933e+06	1.37049e+06	1368610	1410515	1.70591e+06	1619057	1.72874e+06	1.72516e+06	1.77483e+06	1692277	1.5427e+06	1.45557e+06	1556505	1.631e+06	1.67659e+06	1.73575e+06
785.592	603466	552898	601095	588639	569552	684539	586604	542988	551262	530284	596193	564119	765574	688777	1.51455e+06	715232	818716	833479	970287	956606	974440	1.02895e+06	713223	759385
785.596	976412	857083	934433	891271	877073	1.08714e+06	934538	850866	902832	801800	871752	858936	985005	900832	2.13043e+06	917756	1.07279e+06	1109625	1.62e+06	1.59806e+06	1.38197e+06	1.75782e+06	1.14033e+06	1.14739e+06
785.606	2302818	1.92689e+06	2.09436e+06	1.61174e+06	1.62402e+06	1.81694e+06	2.11822e+06	1.90562e+06	2.01217e+06	1.40904e+06	1.51387e+06	1.39741e+06	1.13066e+06	1.18607e+06	2.1591e+06	1158774	1.28975e+06	1.60427e+06	2.97763e+06	3089187	2.5272e+06	2.84955e+06	2.19887e+06	1.95848e+06
785.615	3.43523e+06	2974162	3.21992e+06	2179822	2.16797e+06	2.12035e+06	3189994	3.14893e+06	2901409	2.01532e+06	2.20205e+06	1.84172e+06	2031753	2.06481e+06	2.62357e+06	1.80974e+06	2134849	2.31092e+06	3.30747e+06	3.62664e+06	3265021	2.73797e+06	2656634	2.3205e+06
785.624	4400014	4001412	4.27845e+06	2.85815e+06	2.85344e+06	2.71024e+06	4196245	4.42528e+06	3.83677e+06	2.87567e+06	3.03821e+06	2.49103e+06	4228285	3651398	4.82576e+06	2.90333e+06	3.65365e+06	3.26943e+06	3836216	4.31643e+06	3915150	3.07526e+06	3211752	2867219
785.625	2.69784e+06	2.5374e+06	2.7118e+06	1.73592e+06	1.7178e+06	1.55058e+06	2616233	2.95548e+06	2.35958e+06	1864429	1.94287e+06	1560401	3.19111e+06	2.66521e+06	3.42035e+06	2.02139e+06	2.66439e+06	2.12591e+06	2.0172e+06	2344861	2.17984e+06	1486334	1.7478e+06	1.58104e+06
785.702	1.19061e+06	1.21733e+06	1.16723e+06	1.1498e+06	1202209	1.21693e+06	1231066	1.1744e+06	1202894	1.15906e+06	1.02974e+06	1.08445e+06	1.17779e+06	1.13889e+06	1.56858e+06	1.2453e+06	1.11185e+06	1.21952e+06	1.26327e+06	1.19731e+06	1.18685e+06	1.35839e+06	1.23446e+06	1.21609e+06
785.983	1.2481e+06	1.31293e+06	1.20431e+06	1261508	1.24734e+06	1.26015e+06	1.31629e+06	1.1741e+06	1.34289e+06	1.17733e+06	1.19449e+06	1.24446e+06	1.23326e+06	1.17951e+06	1.59827e+06	1.21273e+06	1.30726e+06	1.2219e+06	1.71019e+06	1.61325e+06	1.53725e+06	1.56084e+06	1.31674e+06	1.29879e+06
786.017	919076	1.00602e+06	883849	934318	955965	951966	859102	940296	889668	869965	949091	893664	950322	949236	1.19286e+06	951005	948242	1.01923e+06	1.00577e+06	984423	958732	1086096	986231	1.01547e+06
786.178	483100	499266	485038	488572	517743	503112	533290	481067	531115	477729	469712	508873	477969	498571	664040	475174	500264	478831	540680	568927	547529	566601	525429	524617
786.195	477406	525542	496691	485106	510677	507614	511246	508274	474766	467073	468404	495936	508682	502256	630523	519282	477986	518744	570040	530066	511809	599774	516023	554552
786.204	908878	960521	921058	901126	939996	944647	948362	916041	894575	877247	876633	882653	926728	919002	1.15606e+06	947677	891327	916770	1.03556e+06	969797	942811	1.11508e+06	975335	993332
786.213	254080	255016	250326	245166	252847	257330	260035	241178	252413	241730	242382	231576	244651	245736	309991	254474	243139	233396	274297	261305	256053	307014	272206	256140
786.221	260988	271635	237261	249087	260610	250375	248908	233093	256511	223282	243364	247717	244756	247794	343571	241117	267905	233946	264311	260283	253787	292448	276946	270918
786.48	13980066	15674933	16501737	15676710	17371966	19992656	14792144	14824591	15279285	21031514	17502220	15887605	25684592	28231458	21949290	27103582	25353364	26471212	10543590	10369025	10338849	14841952	17287700	19763670
786.481	9318654	10347252	10848616	10313842	11334694	11948810	9876464	9682909	10271253	12861833	11386721	10441789	11090656	14533706	9910699	16105971	13800565	17317000	6290679	6303709	6.44968e+06	7.81509e+06	10790591	12334452
786.487	12240179	13797173	14395753	13421712	14617223	15424259	13035387	13479054	13560886	19115194	15832523	14288065	24092468	26598864	20371624	25498108	23955444	24401532	8.23267e+06	8261793	8577219	10085260	14277145	16636054
786.5	2.78283e+06	3248119	3.34559e+06	3.02669e+06	3200891	3.43153e+06	2886541	3450502	2.92999e+06	5.97487e+06	4150680	3576727	13027874	11777480	10707669	9001109	9775405	6.82559e+06	2.1012e+06	2.03374e+06	2.24917e+06	2.50386e+06	3478554	4.18099e+06
786.516	1.45852e+06	1.54199e+06	1606071	1.84897e+06	1.96059e+06	2.01489e+06	1.33874e+06	1.44722e+06	1.20979e+06	2.33183e+06	1950849	1.80535e+06	2511843	2.4486e+06	2668649	3.12889e+06	3.22471e+06	3372750	2.18014e+06	2.06446e+06	2.05086e+06	2122748	2.08578e+06	2.14012e+06
786.545	1231392	1364020	1335799	1.62862e+06	1.62775e+06	1.75968e+06	1.65286e+06	1697626	1.54011e+06	2736937	2.5794e+06	2.19168e+06	3387570	3.17618e+06	3.24963e+06	2578471	3.03394e+06	2.93466e+06	2.2292e+06	2.41762e+06	2.53929e+06	1.9227e+06	1.91224e+06	1.80358e+06
786.607	2.38038e+06	1.97074e+06	2.1262e+06	1.69673e+06	1.78541e+06	2.63569e+06	2.58063e+06	2.03726e+06	2.38088e+06	1.33682e+06	1.40524e+06	1.28762e+06	996335	1.06585e+06	1.53288e+06	1.02973e+06	1.00481e+06	1.37267e+06	4499258	4.09241e+06	3.35036e+06	5322398	3289330	2.91273e+06
786.63	13332957	11230702	12189109	8141218	8014919	8.29215e+06	14084091	15501223	12644631	8115548	7.87913e+06	6.15718e+06	12004448	9802760	15381041	7956326	9581539	9113346	14181572	14583513	13769556	11984374	11578900	9359922
786.634	11752830	9975486	10823955	7081814	6889279	6.57247e+06	12377349	14246570	11037045	7370922	7072193	5.42243e+06	11601992	9334523	14711842	7.48988e+06	9162808	8.3304e+06	11009111	11682021	11369254	8327679	9270236	7416886
786.974	516682	555210	541280	525175	529408	578992	561536	534860	583207	497687	501175	518948	452066	456880	662797	468995	500786	541728	900984	757904	748666	806053	638106	604041
786.989	699620	773877	693669	644950	663612	676417	830289	813117	840221	800554	750891	747135	761449	836934	983454	920925	871623	902866	1.10747e+06	1.01197e+06	1095277	822092	799119	751294
787.098	970799	996240	949226	954260	958094	938415	939689	944207	961095	900897	879337	888061	936870	943546	1.30116e+06	922094	963321	925476	1.00687e+06	1.00204e+06	946622	1.10685e+06	977433	1019650
787.206	944444	988795	915241	936381	959067	944547	987404	958482	1.01056e+06	861999	920136	919626	927796	920216	1.23283e+06	910350	869390	963382	1.0372e+06	976136	967764	1.07535e+06	964046	1.00028e+06
787.46	1.06447e+06	1.11114e+06	1.18018e+06	1.20718e+06	1.40586e+06	1.81786e+06	1.14309e+06	984467	1.0646e+06	1.07454e+06	1.04445e+06	976141	764834	884301	915585	1.01844e+06	892457	1361183	1072411	1.12342e+06	1.00947e+06	1.72276e+06	1.39716e+06	1.47291e+06
787.488	4442135	5047677	5272107	5.39802e+06	5875147	6.70649e+06	4838940	4.70371e+06	4.62724e+06	6.51557e+06	5.45703e+06	4889601	6441762	7.6319e+06	6098202	8159500	7521815	8660213	3.61614e+06	3684746	3.58492e+06	5.05075e+06	5.76847e+06	6364738
787.498	3474817	4.0197e+06	4.14364e+06	4356983	4.69698e+06	5.27051e+06	3.68052e+06	3.738e+06	3.4772e+06	5579583	4.41708e+06	3964872	6806920	7.48624e+06	6.25677e+06	7669681	7.44835e+06	7.41125e+06	2951172	2.89503e+06	2.92103e+06	4016849	4736108	5208169
787.627	3.90096e+06	3196616	3.49324e+06	2.41466e+06	2.35264e+06	2493995	4.05828e+06	4.10859e+06	3.55307e+06	2149154	2.20503e+06	1.76992e+06	1.74491e+06	1.87834e+06	2.61862e+06	1.87394e+06	1.87891e+06	2.53445e+06	4398139	4393704	4.34182e+06	3870459	3749206	2.99609e+06
787.632	6633422	5.68881e+06	6212284	4.2439e+06	4.14766e+06	4312936	6977717	7964398	6171734	4198949	4.07867e+06	3.19046e+06	6008430	5.00372e+06	7.84795e+06	4254616	4917303	4.71996e+06	7027043	7198973	6798173	6069706	5.93267e+06	4.82433e+06
787.645	4884921	4331946	4673095	3124551	3.02499e+06	2.80936e+06	5.15059e+06	6510242	4.54732e+06	3.38854e+06	3.16766e+06	2.44024e+06	5925182	4.65634e+06	7599990	3.77577e+06	4.54947e+06	3749219	4128802	4.54044e+06	4383396	3.04797e+06	3670217	2.985e+06
787.645	2.43513e+06	2.2413e+06	2.42252e+06	1.58778e+06	1.54173e+06	1.40593e+06	2.60595e+06	3.60771e+06	2.31102e+06	1.87685e+06	1.67378e+06	1.25003e+06	4.21105e+06	3.02351e+06	5.14542e+06	2259551	2.9216e+06	1.99375e+06	1.90157e+06	2.17674e+06	1.97137e+06	1.3101e+06	1.6706e+06	1.36938e+06
787.668	7.08857e+06	6218144	6.66932e+06	5207909	5.1095e+06	4.91253e+06	7618303	8862121	6736176	5299285	5.0357e+06	4.03844e+06	7903142	6.48939e+06	9959087	5.52551e+06	6.30358e+06	5444968	6.31186e+06	6.60288e+06	6.53136e+06	5.18347e+06	5592939	4860412
787.706	1.94377e+06	1.67496e+06	1.7819e+06	1929107	1.88453e+06	1.86973e+06	2.21534e+06	2.10705e+06	1.89625e+06	1.7948e+06	1687077	1.37531e+06	2.02e+06	1.6833e+06	2.30249e+06	1.58666e+06	1.57984e+06	1.51009e+06	1.77546e+06	1.68714e+06	1.77796e+06	1.68838e+06	1.62256e+06	1.57482e+06
788.091	465960	465001	450271	463394	484542	464687	501122	432664	459939	414335	442093	439712	485888	455690	629874	435175	428818	463316	512794	499184	507334	530718	482809	484295
788.102	931282	964762	921542	938767	951790	936793	946080	900225	912366	826495	887416	868609	953249	908418	1.2864e+06	885599	922224	957938	1.00811e+06	977235	977585	1.1059e+06	995232	989333
788.141	918968	955366	940852	918033	933301	954156	1.0307e+06	863720	925613	807053	865312	882020	984971	877088	1.21264e+06	927101	933394	1.0076e+06	989762	1.02261e+06	968664	1.08869e+06	985693	962172
788.474	371413	425686	410133	413360	454794	495366	415369	370911	395050	421062	399046	398006	316861	398816	373969	445211	371460	524345	380388	356032	352462	411377	443546	463218
788.483	266117	302969	298627	265941	285241	357043	280065	288147	276731	336697	316242	300972	390109	502535	367267	482964	455869	430518	236460	238820	221544	318030	309114	343459
788.495	324629	360464	382646	417243	453399	515499	304923	258384	303159	361844	304747	336590	404602	405433	389913	396929	344683	516247	296317	299286	289850	385389	433192	470799
788.5	790623	886497	940548	969815	1.04226e+06	1.02711e+06	739510	685740	750778	1.00218e+06	864978	876828	962532	1194783	977812	1.39912e+06	1.26481e+06	1.62666e+06	651050	652173	643869	770247	971528	1.10604e+06
788.514	537277	563827	592215	591732	600304	647521	492302	510378	517675	775584	638023	586674	1.41556e+06	1.49882e+06	1.31808e+06	1.19003e+06	1.38498e+06	1.03809e+06	668927	584064	648142	749792	739249	817929
788.525	329466	322518	340534	379132	379051	404429	320897	330860	311613	358238	365714	344112	588472	524624	660300	415297	420430	449185	492237	437526	534610	492865	499471	511830
788.534	310688	325727	325667	355088	348224	352903	327029	334486	294348	345316	366690	336565	599233	468231	570311	428657	436482	468303	461485	444364	474039	416283	423884	413898
788.648	3.44283e+06	3123431	3.31949e+06	2.71456e+06	2546760	2.58799e+06	3224650	3.63642e+06	3.01634e+06	2302157	2.42029e+06	1.97165e+06	4661617	3.26978e+06	4.80814e+06	2.60532e+06	2.87924e+06	2638466	3.55941e+06	3.33432e+06	3.47352e+06	2.89994e+06	2757455	2.56333e+06
788.654	932879	920415	982523	763500	672733	654600	873977	1.11586e+06	861492	682754	693849	519184	1941790	1.22485e+06	1.80642e+06	919531	1076835	776006	783242	780784	795063	537244	610157	593887
788.665	424506	437985	418974	408409	375114	381037	409915	485997	383689	391023	356828	308215	1.16761e+06	709604	1.20907e+06	478861	589009	432675	432719	451485	423077	371532	341627	383406
789.136	953356	986728	985186	935074	960737	972221	924512	947124	935880	843107	876338	860129	937556	912394	1.25735e+06	929504	910348	967365	992769	940139	942167	1114863	978909	958791
789.141	959394	987356	985130	933318	961578	969479	914687	936250	942536	850551	873255	858459	931743	913024	1.25977e+06	949003	926625	965143	984605	936386	942491	1.11159e+06	982688	955825
789.501	1.62212e+06	1692567	1.81355e+06	1.77014e+06	1.91325e+06	2.28837e+06	1.47182e+06	1.37461e+06	1563121	1885545	1.70814e+06	1.51312e+06	1334031	1.60312e+06	1.77169e+06	2432852	2.05666e+06	2.8608e+06	1.74298e+06	1.79263e+06	1.66854e+06	2.51346e+06	2.44046e+06	2549133
789.513	2388075	2.53227e+06	2.71728e+06	2.55682e+06	2.66948e+06	3.02843e+06	2247052	2.22114e+06	2.29578e+06	3.32166e+06	2.75088e+06	2.37385e+06	3.84647e+06	4.16555e+06	4668822	5.51856e+06	5.36786e+06	5.00063e+06	2.43223e+06	2.46926e+06	2.40706e+06	3.08967e+06	3.36746e+06	3.69009e+06
789.529	1.28443e+06	1.3768e+06	1.43782e+06	1.32927e+06	1.32562e+06	1.35993e+06	1.28597e+06	1.35797e+06	1.22538e+06	1.99791e+06	1584848	1.37515e+06	3328207	3.26157e+06	3.85186e+06	3.77853e+06	3.99255e+06	2.81257e+06	1288978	1.27064e+06	1.33901e+06	1.28837e+06	1.54517e+06	1785349
789.624	3088563	2973368	3.00592e+06	2.87043e+06	2.77116e+06	2.81503e+06	2.94411e+06	3.1277e+06	2.98118e+06	2583163	2.50825e+06	2.44816e+06	3.44492e+06	3114139	3.85137e+06	2.78018e+06	2.92304e+06	2854436	3.28626e+06	3.22035e+06	3.22389e+06	3231302	2.97548e+06	2967183
790.147	940623	923522	910446	919436	960065	933678	964394	990246	952800	843351	911796	829974	936215	902762	1.19278e+06	948890	919868	928780	1.02035e+06	940902	968109	1.09401e+06	1.0033e+06	969806
790.377	206086	204633	210002	212580	207996	205838	207543	206710	195090	215276	196954	189644	208584	196913	264490	201322	200010	205983	222437	215836	222833	229909	222145	215329
790.386	908531	927599	895579	915730	942962	920422	963803	868608	874910	899167	905959	864119	981863	936634	1208779	917871	863840	919693	983520	944456	956411	1.02835e+06	972568	929922
790.495	265003	294308	286925	286061	303288	325692	265807	283343	291870	259953	260843	262314	282921	263260	335640	281482	271671	300495	316243	287648	292810	409138	331986	318622
790.504	316460	350752	346804	348043	381558	440855	280415	297919	328266	317805	327435	286028	277835	290038	357807	320754	289145	401566	349585	355729	350964	530760	452573	435894
790.527	1321733	1.43686e+06	1.43149e+06	1.3257e+06	1.39572e+06	1428455	1.25809e+06	1.28864e+06	1.25612e+06	1.62496e+06	1.48289e+06	1.27012e+06	2.0447e+06	2.22566e+06	2.47551e+06	2.69777e+06	2.69494e+06	2.44366e+06	1.55647e+06	1.46127e+06	1.50852e+06	1.62255e+06	1.71274e+06	1.75598e+06
790.547	321776	328434	324467	343513	338097	368301	370406	343305	311639	299482	355700	313820	478896	459837	615844	398488	423981	460918	591478	518554	485465	522683	465508	410897
790.556	604354	577987	597237	609147	594837	639743	763503	718362	630425	689501	754286	664657	879497	866208	1.05554e+06	837171	797522	1.02769e+06	1.16875e+06	1.0506e+06	1.05428e+06	962212	877510	723207
790.571	1.4698e+06	1.40973e+06	1.48825e+06	1.37451e+06	1.37423e+06	1.55902e+06	1.76936e+06	1.81884e+06	1429554	1.82222e+06	1.76264e+06	1.50271e+06	2.17696e+06	2.0338e+06	2.41514e+06	2.0328e+06	2.1737e+06	2.18812e+06	2.33256e+06	2.24701e+06	2.14352e+06	2.11281e+06	1.82136e+06	1.53684e+06
790.605	4465013	4343138	4.39122e+06	2.28898e+06	2247983	2.41317e+06	4301876	4279379	4.02567e+06	2.39047e+06	2.58199e+06	2386019	3.49307e+06	3124030	4.09499e+06	3.2367e+06	3857248	3.60956e+06	3.31755e+06	3502857	3.35906e+06	2.74074e+06	2.74478e+06	2.30695e+06
790.616	3435958	3.4986e+06	3.47395e+06	1.81656e+06	1.74736e+06	1.71131e+06	3.32308e+06	3570176	3.18054e+06	2.05946e+06	2128198	2043595	3.64163e+06	3.00399e+06	4.09888e+06	2.91206e+06	3.61911e+06	3002930	2146675	2348956	2.30654e+06	1.75135e+06	1968504	1.77295e+06
790.946	10653148	8860960	8237127	10176438	9614431	6.93455e+06	7800401	7673746	8.15531e+06	5198886	5607687	7.25838e+06	5.16824e+06	5290453	11109217	7.28671e+06	7545010	5688821	3.86612e+06	3.94127e+06	3.97025e+06	6104486	6926545	7884663
791.156	897782	976978	926987	907283	943834	955869	914718	905636	955457	887967	819856	887174	994061	958410	1.25045e+06	937621	918675	888562	977608	984477	974392	1.04424e+06	1.00962e+06	992199
791.162	896765	976423	937392	906887	940224	950155	899047	917387	930921	893040	816565	881044	989836	945268	1.25665e+06	934146	917585	901216	976190	987100	981196	1.05731e+06	1.0101e+06	989529
791.601	1.06766e+06	947865	964322	605458	582009	636700	955655	889656	921513	539938	570917	596720	505592	525470	696547	591922	634731	749835	886569	867860	841645	770149	693236	632710
791.613	964276	976382	976846	538161	523214	502932	932248	1.03324e+06	892038	578136	614517	595637	921514	787036	1.05684e+06	817447	1.00501e+06	841583	588331	631608	637643	500756	565951	531193
791.624	1.60782e+06	1.67745e+06	1662444	1.15559e+06	1.12896e+06	1.11766e+06	1.60792e+06	1.666e+06	1.54811e+06	1.16439e+06	1.21577e+06	1.19988e+06	1.88751e+06	1.64446e+06	2279544	1.56331e+06	1.86107e+06	1.53988e+06	1.20657e+06	1.3111e+06	1.26374e+06	1.17591e+06	1218306	1.15735e+06
792.04	922353	974513	905454	913148	935956	937310	1.03257e+06	888126	987655	828559	867519	872670	953762	902086	1221581	927632	889420	950303	993628	952641	923353	1.07514e+06	996706	972915
792.041	1.09339e+06	1.15568e+06	1.06708e+06	1.08403e+06	1112603	1.11084e+06	1.21556e+06	1.04923e+06	1.16482e+06	992325	1.02137e+06	1.02768e+06	1.12296e+06	1.06994e+06	1.45455e+06	1.09886e+06	1.06269e+06	1.12677e+06	1.1731e+06	1.1182e+06	1.09847e+06	1.27106e+06	1.18024e+06	1.15332e+06
792.188	913158	965164	943613	942938	970240	970634	1.25782e+06	1.12022e+06	1.45022e+06	921934	981091	997678	922676	962508	1.31427e+06	995153	914806	1.06671e+06	1.39816e+06	1.32425e+06	1.24435e+06	1519508	1.20732e+06	1.33371e+06
792.238	961090	973123	932664	983004	984156	1.01068e+06	1319976	1.30239e+06	1.24025e+06	1.25695e+06	1320188	972367	1.23689e+06	1.21189e+06	1.64616e+06	1.26574e+06	1.31894e+06	1.2827e+06	1.11961e+06	1.1157e+06	1.07719e+06	1.10192e+06	1.09582e+06	1.10407e+06
792.404	915034	961968	932250	905829	969007	931521	921309	941916	955575	888991	822783	874908	873262	922851	1.1631e+06	924055	897224	946311	980413	936507	929709	1.06842e+06	988101	988126
792.543	1.37386e+06	1.41257e+06	1.39316e+06	1.37705e+06	1.38988e+06	1.30039e+06	1.19633e+06	1.13194e+06	1.08742e+06	1554749	1.44477e+06	1.47561e+06	1.71089e+06	1.5966e+06	1.80044e+06	1.6757e+06	2.15289e+06	1.64489e+06	1.1383e+06	1.13075e+06	1.16469e+06	1259220	1.25499e+06	1266936
792.596	1.31552e+06	1411697	1.49942e+06	1.08889e+06	1068363	1.11969e+06	1219022	1.3652e+06	1.16206e+06	1.18331e+06	1.12753e+06	1.19712e+06	1.84684e+06	1733693	1.96251e+06	1.3905e+06	1398470	1284346	1.16583e+06	1.13751e+06	1.16793e+06	1.11027e+06	1.10706e+06	1.12096e+06
792.617	1.11399e+06	1.06626e+06	1.0987e+06	893921	917939	948825	1.17339e+06	1.17314e+06	1.01442e+06	862365	816256	809918	1920858	1.55736e+06	2.05113e+06	1.16715e+06	1.30513e+06	1.34601e+06	1.26774e+06	1.32879e+06	1.32905e+06	1.15663e+06	1.13067e+06	1.00631e+06
792.626	1.51237e+06	1.50218e+06	1.51589e+06	1.25226e+06	1.26309e+06	1.27147e+06	1.64338e+06	1.63473e+06	1.41163e+06	1.206e+06	1159874	1.15265e+06	2384948	1.86977e+06	2830631	1.57208e+06	1.94387e+06	1.80321e+06	1.58717e+06	1688162	1.64922e+06	1.49105e+06	1.47034e+06	1.33549e+06
792.641	1.13642e+06	1.14565e+06	1.1611e+06	1018914	1.03417e+06	1.03426e+06	1.18247e+06	1193450	1.08474e+06	1.02369e+06	970918	995530	1.55153e+06	1.24731e+06	2.05762e+06	1213096	1.48389e+06	1284389	1.12441e+06	1.20887e+06	1.11414e+06	1.15423e+06	1.0925e+06	1.06725e+06
793.048	907968	985145	939340	931829	955644	946871	925608	954283	966361	864134	939221	929566	972637	919941	1273651	977980	963582	1.01001e+06	972407	999542	967470	1.09689e+06	1.02457e+06	1.01697e+06
793.077	613576	643522	652848	653818	641830	652163	630160	621872	679325	562798	596780	615817	655333	650449	867298	677860	578708	649859	644785	668184	651899	739081	676479	673664
793.218	1.3414e+06	1.28787e+06	1264732	1.29837e+06	1356061	1.34554e+06	1.92135e+06	1.78921e+06	1.957e+06	1.66315e+06	1.71516e+06	1.37236e+06	1.34291e+06	1.35616e+06	1894852	1513182	1.46602e+06	1.59002e+06	1.63231e+06	1.65044e+06	1.67117e+06	1.61684e+06	1.61499e+06	1.60781e+06
793.244	1.0938e+06	1020250	1.06107e+06	1.00641e+06	1.10013e+06	1.0029e+06	1.1519e+06	1.02802e+06	1.09994e+06	990028	965346	966454	1.06486e+06	957878	1.29082e+06	1.0475e+06	1.0176e+06	985745	990502	987468	963240	1.09505e+06	999909	1.02194e+06
793.512	301975	344422	353439	297840	305717	377662	306902	370520	303261	468986	453390	362602	738581	687936	555260	589811	606216	536580	349618	361750	326432	417672	345429	334234
793.529	1.40727e+06	1.54079e+06	1.538e+06	1.60604e+06	1.64902e+06	1.60077e+06	1.22619e+06	1.16579e+06	1.14303e+06	1.79924e+06	1.67844e+06	1.58823e+06	2.74877e+06	2187016	2.23538e+06	2.17768e+06	2.4501e+06	1.85522e+06	1408182	1.45933e+06	1.5061e+06	1.53587e+06	1.54612e+06	1.47536e+06
793.6	1.04536e+06	1.10054e+06	1128857	929822	932585	979590	1.02686e+06	1.02183e+06	988831	936409	934850	893695	1.28032e+06	1.23036e+06	1.52694e+06	1.08413e+06	1.02186e+06	1.01359e+06	1.04474e+06	1.02846e+06	974078	1.02114e+06	987431	984611
793.623	242710	237540	244816	206130	204025	206792	214632	231008	234532	190644	204755	198939	303980	259489	359955	254171	286401	270930	255193	283796	271010	255574	224310	214977
794.052	990904	1.04077e+06	972786	963490	1.00116e+06	977395	942344	989188	981894	982576	925089	937918	1.19058e+06	1.11919e+06	1.381e+06	1.17844e+06	1.24595e+06	1.04679e+06	1.04198e+06	992293	978649	1.07643e+06	997141	1.06158e+06
794.052	1.31986e+06	1.39314e+06	1.29249e+06	1.2685e+06	1.30979e+06	1.27646e+06	1.28127e+06	1.40155e+06	1.33381e+06	1.3736e+06	1.25164e+06	1.28227e+06	1.73427e+06	1.60831e+06	1.92018e+06	1.7283e+06	1.91711e+06	1.45145e+06	1333492	1277044	1.25152e+06	1.38566e+06	1.30221e+06	1.38636e+06
794.221	1.23821e+06	1239862	1.22195e+06	1.19292e+06	1280164	1.24037e+06	1.24323e+06	1.28028e+06	1.40601e+06	1.1819e+06	1.15274e+06	1.1195e+06	1.17835e+06	1.12599e+06	1.57107e+06	1.25888e+06	1.16532e+06	1.25621e+06	1.29817e+06	1.27017e+06	1.23256e+06	1.38641e+06	1.31447e+06	1.32121e+06
794.517	1.0607e+06	1.0115e+06	1.07454e+06	1.57977e+06	1.72111e+06	2821669	900442	723050	820050	887867	911038	923669	934716	922155	946224	794629	870274	924844	1.86375e+06	1.70684e+06	1.36126e+06	3.24544e+06	1.92456e+06	1.78501e+06
794.535	8.12975e+06	7891426	7964513	10978228	11446313	11377194	5524222	5.51229e+06	5459987	7872152	7.51239e+06	8.23767e+06	6.90382e+06	7.31305e+06	6.60763e+06	8494792	9155418	8797768	7.53269e+06	7518174	7.34036e+06	9534420	9782316	9816446
794.558	3.32873e+06	3452714	3.42579e+06	3.95124e+06	4051908	3.30152e+06	2.51316e+06	2.85417e+06	2.48683e+06	4402063	3.67229e+06	3.91967e+06	6.15198e+06	5.54802e+06	5802698	5562594	6.76581e+06	4.55602e+06	2.40337e+06	2.55123e+06	2630275	2259767	3.22921e+06	3.47054e+06
794.637	395009	348909	378685	366288	373355	364277	473658	442565	437091	302745	342644	310265	700709	542868	1.01183e+06	439438	604959	530098	542918	596447	599509	456428	442203	379465
794.648	289101	280440	281954	286036	292347	284845	326850	295676	272164	262364	271417	252259	595117	425273	822790	336711	459739	368023	338798	343080	319317	307149	283638	283688
794.657	263098	268717	246115	261101	266807	257232	261334	260850	234399	243854	239597	246164	363626	308982	482190	287214	304734	281004	293125	283701	280020	306903	269331	264248
795.047	1.24894e+06	1.28907e+06	1.25602e+06	1.27707e+06	1.27774e+06	1.24614e+06	1.40878e+06	1.39496e+06	1.36428e+06	1.29829e+06	1.21314e+06	1.20739e+06	1.40611e+06	1305446	1.78925e+06	1.51164e+06	1.5413e+06	1.41153e+06	1.32297e+06	1.2577e+06	1.24402e+06	1.38569e+06	1310435	1.29983e+06
795.05	921196	954449	943977	967187	962282	953526	1.0009e+06	995932	991801	948718	900917	898239	1.04782e+06	950623	1.36614e+06	1.06019e+06	1.05426e+06	1.04514e+06	1.03044e+06	976630	961964	1.07473e+06	993300	980392
795.527	511386	499905	514245	767242	819020	1.15866e+06	442771	402720	409767	470600	448576	461086	876011	860876	681003	534183	547759	600306	775478	730268	606246	1.269e+06	882401	807602
795.546	2.5467e+06	2.49326e+06	2.47994e+06	3.19042e+06	3228703	2628931	1.74824e+06	1.81413e+06	1.70635e+06	2.69685e+06	2.44123e+06	2562566	2.85235e+06	2.76661e+06	2.60792e+06	3052441	3.40753e+06	3.06834e+06	1.89381e+06	1.95239e+06	2.12276e+06	1.96582e+06	2640907	2698511
795.562	581063	621137	614569	620240	629725	586604	505660	521784	495088	794243	604114	601079	1.64292e+06	1.2873e+06	1.55101e+06	1.02421e+06	1.35924e+06	768100	526585	532652	524104	546123	597362	617051
795.575	443745	480745	444403	423287	449457	428452	435502	436242	393926	426968	400420	406276	504177	456166	610709	450185	475172	435629	447810	478383	429392	498163	449584	460404
795.642	1272362	1.27661e+06	1.21088e+06	1.22634e+06	1.22719e+06	1207749	1.32314e+06	1324460	1.17699e+06	1.15146e+06	1.16901e+06	1.13674e+06	1585207	1.40392e+06	2.15209e+06	1.28026e+06	1.4143e+06	1.44684e+06	1517238	1.64229e+06	1.54054e+06	1.48817e+06	1.38147e+06	1.29045e+06
795.953	3262663	3225876	2.78182e+06	2.80171e+06	2.7605e+06	2.4416e+06	4367729	4457939	4.37574e+06	3799613	4285403	4189994	5298365	4.89196e+06	4467192	4409660	4958089	3753163	3.49517e+06	3.60387e+06	3.88193e+06	3.40566e+06	3.57683e+06	3.28493e+06
796.054	920620	981228	930314	955818	939261	938892	988643	942745	1.00565e+06	915474	843075	899085	905607	956586	1.3444e+06	1.01306e+06	949894	957854	976039	930712	992307	1.11593e+06	983162	1.00313e+06
796.437	986100	1.01892e+06	1.00382e+06	985193	998806	1.02702e+06	965856	935154	925599	878154	899469	892227	980332	945058	1.23986e+06	927724	953258	1.0021e+06	1.04414e+06	1.0363e+06	1.01211e+06	1.17172e+06	1.07744e+06	1.05054e+06
796.496	1.49343e+06	1435116	1.46057e+06	1.3809e+06	1.45432e+06	1721172	1226468	1.10052e+06	1.21063e+06	1.04806e+06	1.02354e+06	1.05416e+06	847611	944924	1.12261e+06	1.06239e+06	1055853	1.24109e+06	1.49397e+06	1.43618e+06	1.30118e+06	1.96581e+06	1.6287e+06	1.57667e+06
796.505	721400	676513	695640	655011	702198	839223	564549	518074	595572	481218	497421	509658	355930	408356	490534	485168	464641	574825	714544	679360	623115	956512	796373	759466
796.517	6.01647e+06	5.63707e+06	6.17755e+06	5910198	6.59837e+06	10668204	4.33565e+06	3.61767e+06	4392614	3.38783e+06	3.4037e+06	3.56756e+06	2.24539e+06	2.52824e+06	2.72351e+06	3.12413e+06	3.00318e+06	3.97557e+06	8.25914e+06	7658755	5550963	15470117	8579694	8443293
796.52	4.2359e+06	3.95583e+06	4335402	4.16736e+06	4624370	7290556	3.02917e+06	2.55267e+06	3031024	2400946	2393143	2.52884e+06	1.7246e+06	1874948	1.97739e+06	2233296	2.17494e+06	2.86325e+06	5.63192e+06	5262846	3.84584e+06	10603484	5867604	5895088
796.547	111889392	105438768	109789992	95318800	99740840	103774584	83250120	81443928	83844432	76788896	71787248	73715264	72909448	77588880	80919504	92501016	96760400	97145192	87654600	90110600	85012856	109735928	108606664	104448256
796.559	116639920	110555960	114727640	98695584	103012496	105103704	87102048	86328040	87700560	82836536	76012016	77677696	86014440	88095168	95642080	101913576	108711840	104071744	88992928	92338656	87824784	107852728	111014336	106899896
796.568	62594496	61736744	62824044	50266272	51253152	42962332	49070956	54775620	48959096	54687240	47143432	47094660	74014032	70403176	78463584	75418560	85575120	67253096	36753040	41697876	43198876	33619340	49288708	49679484
796.59	9345664	9584992	9620722	7.51544e+06	7725050	7094388	7.43154e+06	8378573	7.38985e+06	9466196	7388211	7.20562e+06	16592785	13937016	18750972	13333632	16342547	11070970	6.01627e+06	6903107	6.59862e+06	5647746	7.44073e+06	7545450
796.601	1.97532e+06	2.02022e+06	2017998	1.65645e+06	1.69481e+06	1565506	1.71213e+06	1858252	1.66669e+06	1.81705e+06	1.64892e+06	1.62835e+06	2.05525e+06	2041281	2.39197e+06	2.35708e+06	2683883	2.2896e+06	1.4065e+06	1.59037e+06	1.52069e+06	1.35436e+06	1.62966e+06	1640433
796.619	340687	300195	321053	299785	299524	323702	283644	258581	248627	287468	280627	255729	447942	344641	424233	286567	358322	292424	330053	340579	316580	328150	321216	302779
796.625	357134	338870	342918	306661	305318	311909	304283	311359	273368	302211	292315	262480	369341	330618	378506	324771	329755	351095	311778	320827	321146	318523	306731	306104
796.954	9236253	8728324	7.84245e+06	7425045	7155525	6.43464e+06	12628072	12296469	11934354	10353053	12234117	12417945	10477088	10035363	8496066	8999486	10105387	8506314	13188507	12725311	14002609	11622152	12150953	10285591
797.438	998539	1.11558e+06	1.09503e+06	1025801	1.10189e+06	1.08051e+06	1.0134e+06	1.01269e+06	1.07373e+06	1.18373e+06	1.03983e+06	989651	1.81539e+06	1.95168e+06	1.89064e+06	1.78389e+06	1646066	1462439	1.02164e+06	990504	997364	1.09785e+06	1.17691e+06	1.37738e+06
797.441	971882	1.08321e+06	1060016	997062	1070418	1.05e+06	984976	1.00086e+06	1.05111e+06	1.11771e+06	996959	962445	1.70887e+06	1.78699e+06	1.81069e+06	1.60882e+06	1535376	1.32459e+06	1.01171e+06	980497	994492	1.09335e+06	1.13321e+06	1.28624e+06
797.519	2.73298e+06	2.66331e+06	2.80157e+06	2.59757e+06	2797536	3.98332e+06	2.3913e+06	2.22312e+06	2.43074e+06	2.32389e+06	2.27845e+06	2.11704e+06	1.97492e+06	2.31192e+06	2318928	2642357	2.30192e+06	3198728	3.47026e+06	3219836	2.74269e+06	5589742	3.59292e+06	3.67576e+06
797.553	54533948	51651400	53854172	46148960	48171764	49353040	39870200	39537928	40530168	38223724	35451688	35858832	40679388	41880368	43572432	47773936	50669092	48989812	41094236	42247668	40149868	51279584	52054048	50564472
797.561	57660080	54887284	57116044	48653932	50740088	51662628	42344660	42467596	43037740	41674552	38022504	38279436	47359764	47266692	50910700	52766932	56891736	52928272	43062136	44546268	42370888	53008192	54538560	53096396
797.573	29118136	29077628	29660838	23228848	23630446	19687614	22707124	25894632	22902786	26072224	22250230	21979068	36435624	34290364	38754792	36467588	42291040	32351340	16784448	19123466	19838506	15214494	22690612	23088046
797.616	1212814	1.07681e+06	1.19007e+06	1.10965e+06	1.13223e+06	1.14055e+06	1.13878e+06	1104124	986185	1.11943e+06	1.01777e+06	943570	936394	963679	1024845	1.12549e+06	1.08756e+06	1.12537e+06	1.06056e+06	981033	1.0946e+06	1.01508e+06	1.09617e+06	1.19249e+06
797.628	970482	899156	954029	932918	920492	913133	942229	1.06513e+06	833354	1.14099e+06	986741	804041	1.68285e+06	1453435	1.43245e+06	1.30655e+06	1318127	1.0959e+06	824834	856949	932374	698558	847870	962482
797.636	1942583	1.83079e+06	1.90624e+06	1.84763e+06	1.84542e+06	1.83219e+06	1.8685e+06	2047159	1688989	2.15789e+06	1.90945e+06	1.65926e+06	3.4437e+06	2822093	3.06291e+06	2.55007e+06	2575603	2.15194e+06	1.76264e+06	1.7815e+06	1.90876e+06	1.62471e+06	1.77554e+06	1.92483e+06
797.701	1.12568e+06	1.19302e+06	1.13643e+06	1.19645e+06	1.22495e+06	1.22899e+06	1.08538e+06	1.07796e+06	1.16507e+06	1.11471e+06	1.25699e+06	1210782	1.90653e+06	1.99931e+06	2112816	1275158	1252287	1.27037e+06	1.91525e+06	1.88602e+06	1.93851e+06	1.35028e+06	1.22962e+06	1257947
797.897	4280952	4544581	4326743	4342512	4.28951e+06	2.95947e+06	1.42913e+06	1.34375e+06	1.46536e+06	3116288	2852042	3.25189e+06	3707333	4266005	5.62623e+06	5214974	5.37224e+06	4.1053e+06	1.43916e+06	1.35329e+06	1.3427e+06	2.1938e+06	2.54388e+06	2.86488e+06
797.905	1.30008e+06	1.48965e+06	1.36257e+06	1.22071e+06	1.18584e+06	770851	425668	433006	470721	1.21479e+06	973700	1.15648e+06	1.79623e+06	1.98062e+06	2.65052e+06	2232728	2.53413e+06	1.56253e+06	429676	416360	391134	577537	744648	840946
797.917	506001	579555	563428	500541	478731	432465	372045	392388	373551	608449	529716	484541	963980	899784	1.39036e+06	789637	957121	602617	430215	404341	377681	459604	460462	447955
797.963	3.08212e+06	2.94082e+06	2.73058e+06	2.53661e+06	2.53681e+06	2.34006e+06	3.84227e+06	3826569	3.66362e+06	3316682	3.85263e+06	3.91886e+06	3.70277e+06	3.44168e+06	3.31116e+06	3113134	3.54363e+06	2.9339e+06	4053234	3.93287e+06	4337667	3.57092e+06	3.75012e+06	3293163
798.534	7.988e+06	7399503	7924938	8.38289e+06	9031427	12474305	5.65252e+06	5292257	5616790	4739824	4.84282e+06	5.15705e+06	4290557	4.66665e+06	4405008	5.31776e+06	5.08446e+06	6259125	10457983	9738825	8.26359e+06	15369854	10115028	10037849
798.54	10801438	9901785	10851636	12527998	13588107	20078922	7697153	6972498	7.60583e+06	6.38023e+06	6.42441e+06	6.96612e+06	5.22276e+06	5663440	5443483	6.54518e+06	6.4274e+06	8.05315e+06	17317516	15648419	13124966	25023432	15777311	15353041
798.574	64884512	62321312	64905956	73398280	74346648	77041072	49602996	52653400	49829416	54161588	51762316	53321980	93050144	90578368	81452200	82810200	86367848	80056304	74682160	74289984	76549384	71812544	72567200	76686968
798.586	33349518	33675680	34257260	35198288	34683160	29882216	26667276	31589548	26842570	34230816	30834304	30394780	76832240	69863080	65099612	59185228	66104784	49961764	29279714	32115744	35484424	20544528	30642260	34673840
798.955	574229	537113	488971	468068	446109	392518	732399	717647	692846	640730	728234	741620	551572	584312	422766	528106	568061	521427	635159	670066	792654	577597	673731	575625
798.961	478897	473559	428164	403000	382127	343745	592959	624404	558350	578300	625898	607636	689247	620810	496663	532920	625422	487415	467266	501187	584277	421613	499635	428174
799.064	944543	979246	938587	918127	958976	940024	957245	905950	1.00066e+06	892349	884908	928868	1.02554e+06	970709	1.23163e+06	1.01684e+06	904544	952177	1.02328e+06	969447	933804	1.11045e+06	1.03243e+06	992215
799.086	916492	985072	965840	922939	943948	944823	939067	873973	924093	890343	898964	928083	957662	949449	1294216	969214	854718	972263	978080	953550	938021	1.08159e+06	982425	1.00504e+06
799.45	967450	1.02407e+06	992005	1.00132e+06	1.05972e+06	1.01206e+06	1.01353e+06	991758	966026	1.00319e+06	906333	975424	1.14642e+06	1.13536e+06	1.3872e+06	1198092	1.13099e+06	1.18647e+06	1.04424e+06	1.01849e+06	959636	1.10522e+06	1.08067e+06	1.0919e+06
799.563	33118780	31928804	33201624	37528168	38093236	39400944	25132536	26736080	24971920	27558496	26476908	26665498	49242600	47374436	42698388	42810616	44873012	41003244	37459840	37463620	38252396	37149468	36923768	39512800
799.574	29623010	28564614	29710532	33893340	34288396	34842704	22454052	23964840	22223260	24814370	23920804	24002668	44930296	43453580	38309304	39124312	41038092	37231100	33510894	33563300	34642268	31857656	32951954	35369092
799.586	19795088	19884382	20176360	21358948	21139562	18275120	15598138	18091340	15485322	19461032	17823094	17480714	43064240	39369520	35832436	33556788	36805420	29044472	18015670	19399512	21325084	13070290	18630680	21165384
799.607	1.65103e+06	1.74693e+06	1.74516e+06	1.75486e+06	1.77902e+06	1.64201e+06	1468725	1.65564e+06	1.48498e+06	1.9244e+06	1.6484e+06	1.58136e+06	4504076	3.77342e+06	4308770	3.10717e+06	3539667	2.65369e+06	1600993	1785392	1.82878e+06	1.33692e+06	1.56216e+06	1.76219e+06
799.715	1158538	1.20551e+06	1.19116e+06	1.31723e+06	1.24996e+06	1.27092e+06	1.11835e+06	1.22126e+06	1.12377e+06	1.31144e+06	1.41555e+06	1.30177e+06	2841051	2.82493e+06	2597453	1.46026e+06	1.30096e+06	1.33128e+06	2.33215e+06	2.37342e+06	2.51837e+06	1460404	1.34349e+06	1.29866e+06
799.89	5528858	4.91996e+06	4820789	5.55554e+06	5.52768e+06	4354298	2.96134e+06	2.71382e+06	2950473	2.51011e+06	2.41318e+06	3.32128e+06	1.82495e+06	2193959	2401854	3033056	2.9202e+06	2.75183e+06	1.98449e+06	1.9328e+06	1.9399e+06	3186803	3.44306e+06	3.99252e+06
800.026	1.38734e+06	1.4311e+06	1.37531e+06	1.26898e+06	1.32592e+06	1.27676e+06	1.84696e+06	1.8202e+06	1.69338e+06	1.86032e+06	1893585	1735927	2.42368e+06	2.48397e+06	2.33579e+06	2.54139e+06	2.64284e+06	2122740	1.67009e+06	1.58009e+06	1.69717e+06	1.85899e+06	1.79485e+06	1.6585e+06
800.16	383212	422444	379458	377143	388777	392750	414573	416111	414302	339746	362305	378054	418336	401824	500820	404019	405732	421811	418585	389778	379010	454360	409592	402149
800.169	920207	1.00061e+06	921908	921044	935153	950834	947864	982372	969269	871172	877360	897500	1.0068e+06	967850	1216832	966069	969479	996430	1.01918e+06	961390	943153	1.11598e+06	983903	960742
800.173	382340	413942	385999	385206	384487	395575	374401	402343	399150	381754	359693	368942	426785	406668	505111	397931	410588	416505	425596	408513	396436	464379	408429	388725
800.541	833022	808139	806598	731484	746954	788093	975016	839422	867928	1.07947e+06	1.22611e+06	1.14625e+06	550305	708298	604165	765820	730993	946122	760742	702893	731091	980131	869025	856570
800.553	541038	519357	569488	644050	671368	962825	509656	512959	434756	727032	786374	700254	655215	584817	523400	436590	560294	466147	838925	721538	639375	1.10391e+06	733485	735845
800.569	9736110	9509416	9836103	11119593	11287394	11741723	8.13411e+06	8.26795e+06	7.87442e+06	9111391	9055958	8906898	12754311	12582842	11027648	11632153	12185723	11934698	11538113	11236858	11524282	11207129	10965483	11484800
800.589	5.57159e+06	5636062	5742354	6.21027e+06	6189621	5.70402e+06	4.65864e+06	5.01272e+06	4704560	5.50665e+06	5.04366e+06	4.9888e+06	10596343	9882862	9204946	8767166	9430767	8.03482e+06	6.02166e+06	6277179	6615410	4903240	5.9174e+06	6436084
800.718	1.15084e+06	1.15784e+06	1.12462e+06	1.2052e+06	1.22345e+06	1.21068e+06	1.13311e+06	1.12193e+06	1.12018e+06	1.17298e+06	1.15553e+06	1.20699e+06	1.97558e+06	1.82894e+06	2.03926e+06	1.31154e+06	1.24015e+06	1.2972e+06	1.69209e+06	1.6953e+06	1.71052e+06	1327463	1.25059e+06	1.26906e+06
801.137	952017	969016	969574	945465	972956	934512	900633	890091	927381	842241	877118	896025	909897	905376	1.14458e+06	933407	934144	915123	1.02521e+06	983247	939680	1.07393e+06	980029	982990
801.15	957785	964230	958046	948944	957105	936811	935588	887688	938830	891100	861773	891950	921596	912875	1.19621e+06	948661	975377	928406	1.01438e+06	941956	923364	1092893	967337	992051
801.467	1.02811e+06	1.07064e+06	1.03702e+06	1.08383e+06	1.105e+06	1.13913e+06	1.03774e+06	1.05781e+06	1.00754e+06	1.04125e+06	1.09132e+06	1.0121e+06	1.15531e+06	1.22681e+06	1.41776e+06	1.25556e+06	1.22115e+06	1.2677e+06	1.15267e+06	1.06234e+06	1.04159e+06	1.182e+06	1.17037e+06	1.2179e+06
801.551	1.3246e+06	1.31217e+06	1.34399e+06	1.31317e+06	1.35452e+06	1.58113e+06	1318426	1.24066e+06	1.20054e+06	1.50762e+06	1694486	1.55865e+06	1.30339e+06	1238810	1305212	1.18858e+06	1.21874e+06	1.3171e+06	1.43545e+06	1.37896e+06	1.32028e+06	1.76089e+06	1464367	1.4389e+06
801.561	4296481	4.29058e+06	4.3321e+06	4578939	4683369	4740780	3.96623e+06	3.8542e+06	3805134	4.27137e+06	4.40633e+06	4.12126e+06	5.66239e+06	5481444	5.5776e+06	5109410	5305451	5.02659e+06	4.78162e+06	4.76086e+06	4.80804e+06	5.02813e+06	4804233	4877275
801.577	1.13516e+06	1.16322e+06	1.15944e+06	1273173	1.26963e+06	1.15783e+06	924686	978215	953638	998050	974007	922710	1.99491e+06	1.91051e+06	1661757	1.61656e+06	1.857e+06	1.43459e+06	1.17141e+06	1.2143e+06	1.21352e+06	1094894	1.15865e+06	1.24224e+06
801.588	1.87603e+06	1953084	1.91668e+06	2.11014e+06	2.12268e+06	1.98846e+06	1.67209e+06	1.74912e+06	1.74772e+06	1.91015e+06	1.80382e+06	1.64853e+06	3.62558e+06	3.42185e+06	3.42913e+06	3.03397e+06	3220622	2.58466e+06	2.17536e+06	2294757	2.36237e+06	2.0299e+06	2.21737e+06	2.26428e+06
801.592	767488	788451	775629	873912	895286	845920	734306	724798	765856	852819	785430	699950	1.34231e+06	1.28798e+06	1.45826e+06	1.24776e+06	1.17659e+06	1.10081e+06	1.00146e+06	1.06426e+06	1.13644e+06	917942	1.04471e+06	1.02164e+06
801.736	1.232e+06	1.23124e+06	1.23126e+06	1.2656e+06	1.25885e+06	1.27575e+06	1.25722e+06	1.19445e+06	1.13996e+06	1.15134e+06	1.2208e+06	1.16783e+06	1.8724e+06	1.70849e+06	1973107	1.20695e+06	1299490	1.24288e+06	1.54648e+06	1.63534e+06	1.642e+06	1.43642e+06	1.26246e+06	1.26461e+06
801.975	665799	714391	665441	668454	689283	681703	709599	656968	679229	639349	689348	667896	751632	754677	900467	680019	690289	687042	758537	733392	787908	760335	721185	727620
801.989	908594	993083	911375	934616	979890	947289	964970	941983	943661	879635	891088	896271	1.02304e+06	1.0567e+06	1302777	957261	948572	953092	988207	966368	1.02911e+06	1.08532e+06	994726	1024636
801.998	255019	280980	250995	259367	270555	257546	266806	269995	269399	255125	237151	249747	272889	292006	365428	258510	251653	266471	271629	273826	291894	309217	274570	284264
802.007	258466	279391	258845	266170	275074	262557	294896	270284	270144	253055	247757	250874	283900	286886	363744	251722	267381	281834	270745	272739	283041	308942	289109	280630
802.144	919688	960450	925524	903982	943396	927338	928052	919293	887740	892108	841876	878157	952204	936320	1.23889e+06	999524	927987	985023	957261	945961	974783	1059442	1.01606e+06	968108
802.505	4443754	4696996	4.72347e+06	8673743	9269761	10177480	5.47886e+06	5551513	5.41739e+06	7.95648e+06	7.38713e+06	7.35507e+06	6578754	7836166	6.94847e+06	9325845	9231223	10588194	6.92576e+06	6.71923e+06	6915525	8701412	8781941	8496675
802.514	3.79514e+06	4.06146e+06	4.01434e+06	7208927	7.56464e+06	7371382	4.72623e+06	5048810	4.68366e+06	7476869	6737784	6.64386e+06	7149827	8.13664e+06	7.37436e+06	9309688	9534490	9989833	5077258	5.15825e+06	5676786	5380467	6854282	6.83794e+06
802.537	260809	264645	245108	295174	297192	311740	289741	269246	280952	360237	322811	329848	398249	390883	507847	404922	453325	413046	322220	309551	285401	352144	307596	334787
802.545	320762	309851	325720	346706	364660	446974	329622	323494	372635	382812	398486	391193	318332	356184	410847	364591	399077	401910	497141	493615	368408	668494	463089	431219
802.554	1.36165e+06	1.21258e+06	1.29396e+06	1.21785e+06	1.23753e+06	1.38717e+06	1.34872e+06	1192529	1.33866e+06	1.62467e+06	1772197	1.71083e+06	874886	1053959	1.03208e+06	1.17712e+06	1.11381e+06	1513711	1622988	1.69902e+06	1.4685e+06	2.07509e+06	1.73741e+06	1.50464e+06
802.565	3.00982e+06	2.79534e+06	2.95264e+06	2.50068e+06	2.48409e+06	2.58084e+06	3.0392e+06	2.9363e+06	2.87424e+06	4203830	4457630	3.97953e+06	3644977	3.3499e+06	3.23296e+06	3.26161e+06	3.77323e+06	3.5215e+06	2754146	2973278	2.7805e+06	3231884	3.12867e+06	2.7704e+06
802.573	1.59246e+06	1.52774e+06	1.60523e+06	1.23874e+06	1.20258e+06	1.16272e+06	1.63021e+06	1.69276e+06	1.49518e+06	2.50403e+06	2621030	2219460	2617241	2.20417e+06	2.0775e+06	2.02402e+06	2.56945e+06	1.95243e+06	1.10144e+06	1.24611e+06	1.2632e+06	1.14332e+06	1.35741e+06	1226831
802.961	2.1807e+06	2340079	2.12708e+06	2.03161e+06	2106878	2.04742e+06	2076705	2174664	2.11647e+06	2.01614e+06	2.03501e+06	2.12643e+06	1.74443e+06	1.90323e+06	2.11441e+06	2.20832e+06	2.0386e+06	2.04172e+06	3.17865e+06	2.75253e+06	3.01682e+06	2.4934e+06	2422938	2.15841e+06
802.973	1.70092e+06	1.85098e+06	1.69293e+06	1.55854e+06	1577596	1.47302e+06	1.60601e+06	1.77012e+06	1.61749e+06	1.67937e+06	1656884	1.69377e+06	1.54134e+06	1.70187e+06	1.81419e+06	1.94317e+06	1.84491e+06	1.72327e+06	2.13197e+06	1940955	2.26725e+06	1.65604e+06	1.79448e+06	1.61758e+06
803.15	917214	970625	967155	934623	950576	940816	908112	936223	895611	859767	838126	858065	923387	909337	1.23447e+06	932112	885623	976008	1006115	975050	976525	1.05951e+06	993937	934778
803.229	924125	949207	916944	898267	919711	941777	904827	893599	868596	861448	885152	892954	944164	920645	1.18851e+06	940688	884878	945968	998478	941527	948589	1.05876e+06	996315	920575
803.485	177448	177783	175100	188232	198512	259080	166551	173144	182113	173642	171652	168237	185619	185369	230951	168773	183419	176957	216283	205109	188481	334796	225505	219271
803.491	1085080	1085692	1.12157e+06	1726930	1.89469e+06	2.53024e+06	1.12705e+06	1042262	1.20885e+06	1.18176e+06	1.16172e+06	1.20719e+06	863411	939314	1073882	1.00469e+06	951291	1.35325e+06	1.87159e+06	1.70377e+06	1.53851e+06	2761380	2.03358e+06	1.8765e+06
803.518	1.94615e+06	2.06517e+06	2.16079e+06	3.52815e+06	3.69011e+06	3.53198e+06	2.41834e+06	2.51405e+06	2.37669e+06	3.56737e+06	3.18871e+06	3.31224e+06	3.58065e+06	4035341	3.81292e+06	4538452	4631222	4.71333e+06	2.54189e+06	2.5395e+06	2737164	2.68595e+06	3.30508e+06	3.35667e+06
803.536	1664703	1.78804e+06	1.86107e+06	3.02485e+06	3.14639e+06	2.92768e+06	2.09971e+06	2.21806e+06	2.04535e+06	3.18482e+06	2.84027e+06	2.93847e+06	3.25061e+06	3.69243e+06	3.42944e+06	4.17377e+06	4292825	4229815	2.08561e+06	2.11465e+06	2.32183e+06	2.12567e+06	2.77888e+06	2.85911e+06
803.573	486376	503927	494224	392391	390805	366386	511533	498135	479018	691451	758599	668985	629842	660732	546029	585834	710449	633562	382089	398791	388759	393646	426267	413690
803.581	344779	378192	365921	297273	296848	296635	382398	367976	336330	518922	523144	456972	740472	617479	586614	503129	671410	451402	272677	286575	272246	293458	292239	297122
803.979	1.02535e+06	1043231	970904	1.00689e+06	1.02977e+06	1.00497e+06	986786	1009808	1.01937e+06	931642	927847	943256	966101	997642	1.33605e+06	996636	1.03218e+06	1.02985e+06	1155276	1126916	1.16686e+06	1.13545e+06	1.07092e+06	1.0277e+06
804.506	527350	551291	538187	697924	699711	831426	612234	557635	574950	576315	647524	606653	862277	642061	745513	662711	591605	741636	899200	772011	899662	990008	846897	839721
804.519	1.4371e+06	1.47958e+06	1.45284e+06	1.80317e+06	1.89726e+06	2.11146e+06	1.67508e+06	1.6986e+06	1.62243e+06	1.84781e+06	1.89727e+06	1690188	2.22296e+06	2.09284e+06	2.07882e+06	2.25349e+06	2.30482e+06	2.57641e+06	2.41316e+06	2.24274e+06	2.52435e+06	2.50197e+06	2.2326e+06	2.27633e+06
804.529	851068	853259	854970	1.0133e+06	1.07331e+06	1.11678e+06	979795	1.05399e+06	980173	1.20135e+06	1198397	1.04087e+06	1.30853e+06	1.4223e+06	1.29398e+06	1554170	1.68067e+06	1.67448e+06	1.32205e+06	1.30387e+06	1.42069e+06	1.30934e+06	1.23318e+06	1.27384e+06
804.536	1.63135e+06	1.61763e+06	1.64208e+06	1.80279e+06	1.87807e+06	2.06161e+06	1.85319e+06	1.84521e+06	1.77809e+06	2.20328e+06	2.20755e+06	1.98974e+06	2.41142e+06	2.39602e+06	2.26989e+06	2.57152e+06	2.79936e+06	2.8018e+06	2582636	2535118	2.49944e+06	2.75834e+06	2.30205e+06	2.31816e+06
804.546	2551875	2.41815e+06	2.57357e+06	2742523	2.91536e+06	4.63336e+06	2.83218e+06	2.60726e+06	2597794	3.46563e+06	3.78916e+06	3.36506e+06	2.87519e+06	2.90563e+06	2.71024e+06	3166572	3.40487e+06	3.63305e+06	6311969	5858955	4.17853e+06	9123972	4.85844e+06	4.39541e+06
804.589	20060786	19428624	20641700	18066506	17690958	16005824	22807178	25603334	20542978	37268680	38824192	33389080	39675368	36387976	30769076	37787084	46601224	37904884	17882618	20869474	21542512	15378973	20496176	18627620
804.614	2273737	2.40288e+06	2.46905e+06	2.13505e+06	2095816	2.00008e+06	2.64131e+06	3.09805e+06	2.36205e+06	5.1388e+06	4.79262e+06	3.92496e+06	9506623	6.76378e+06	8753150	5.54665e+06	7.95786e+06	5.04004e+06	2.07005e+06	2579764	2.43886e+06	1.85634e+06	2.33295e+06	2149645
804.621	2.9319e+06	3.06037e+06	3.14295e+06	2745594	2.72395e+06	2623340	3.35495e+06	3.91558e+06	3.03344e+06	6.22187e+06	5.88463e+06	4860922	11179364	8023073	10222482	6680667	9517016	6083667	2.74031e+06	3.29994e+06	3.14726e+06	2.52143e+06	3.03737e+06	2.8067e+06
804.641	1.09249e+06	1.09355e+06	1.12309e+06	1.06124e+06	1.10903e+06	1.11197e+06	1171240	1254503	1.1424e+06	1.49635e+06	1.547e+06	1.41928e+06	1648087	1.44586e+06	1.74831e+06	1.44977e+06	1.73575e+06	1.48746e+06	1.20465e+06	1.2004e+06	1.22249e+06	1.24464e+06	1.18485e+06	1.15945e+06
805.555	2093383	1.91106e+06	2.04738e+06	2.30293e+06	2.43519e+06	3.84352e+06	2371545	1.86848e+06	2.24176e+06	2.5588e+06	2.89748e+06	2633493	1.59933e+06	1.62679e+06	1.69651e+06	1.77641e+06	1.82357e+06	2.41666e+06	5.4035e+06	4.91146e+06	3.58537e+06	7.48606e+06	4.16978e+06	3.60488e+06
805.589	13772678	13018741	13976750	12723545	12670175	12272630	15787038	16323143	14344520	23618644	25552198	22162224	21187552	20361850	16928816	22188454	26009580	24147802	14750084	16116328	15938414	14149287	15898895	13893120
805.592	12853979	12323132	13165119	11691649	11589167	10837268	14719276	15681949	13352102	22771228	24271888	20923422	22591574	20999482	17959832	22257070	26772708	23243474	12547327	14059287	14178174	11476781	13988642	12380736
805.615	1.83949e+06	1.91674e+06	1.96698e+06	1.6819e+06	1651830	1.62794e+06	2.11717e+06	2423024	1927906	3.86108e+06	3.50527e+06	2.948e+06	7.66061e+06	5453252	6.77202e+06	4290583	6.26862e+06	3582020	1.63719e+06	1.92162e+06	1.79109e+06	1.47272e+06	1.78211e+06	1.70337e+06
806.138	904827	970371	957989	945953	949120	949892	954639	932598	847489	879988	885149	851906	940242	879757	1.23494e+06	908627	867205	931454	1.01702e+06	965526	914829	1.0705e+06	996856	988680
806.15	896899	969492	949718	927607	957061	954894	961812	955030	877718	865024	851504	845912	922975	886539	1246195	874335	861308	920400	1.03849e+06	956070	896922	1.06909e+06	981944	963552
806.356	923411	950204	914656	931678	935331	943791	910439	945020	918295	906513	888813	910976	945980	956261	1.27779e+06	969721	906300	926176	977371	930881	915938	1.06829e+06	963288	1.00567e+06
806.516	5.47617e+06	5.44482e+06	5542663	5.47849e+06	5.69796e+06	6377589	5.55534e+06	5381570	5448190	5545825	5514879	5.09746e+06	4.63435e+06	4793569	5356592	6.33277e+06	6.53129e+06	7.05868e+06	5709926	5.67603e+06	5.46941e+06	7.21628e+06	6.26684e+06	6.12242e+06
806.524	438424	403488	428922	441101	475254	583626	438358	367581	424793	345422	391655	350011	271679	245649	294171	255558	270011	393714	498335	467956	436408	664957	557821	552807
806.53	1.64324e+06	1672959	1.73516e+06	1.70835e+06	1.85975e+06	2.08761e+06	1.56515e+06	1.48312e+06	1.53158e+06	1.61161e+06	1.62624e+06	1.44358e+06	1.09678e+06	1138009	1.21239e+06	1.66031e+06	1.54116e+06	2266433	1.75729e+06	1.65991e+06	1.66454e+06	2.3243e+06	2096527	2.06399e+06
806.54	3589280	3.60764e+06	3.70341e+06	3639613	3.82752e+06	4.22465e+06	3.56633e+06	3471816	3.56552e+06	3881645	3.71376e+06	3.36228e+06	3.01752e+06	3.22289e+06	3.4046e+06	4.69477e+06	4867861	5229715	3.69663e+06	3680573	3.59672e+06	4.65323e+06	4.19061e+06	4.09878e+06
806.549	2.44921e+06	2399466	2.46182e+06	2.42346e+06	2.47407e+06	2.78245e+06	2.53635e+06	2.46181e+06	2558229	2.75415e+06	2.56692e+06	2372155	2.39723e+06	2.52647e+06	2.6739e+06	3554838	3939821	3.50518e+06	2.52587e+06	2.59125e+06	2447716	3.11042e+06	2688569	2.60154e+06
806.563	88625752	78076096	82976472	72860568	72684176	84332744	98810152	90272680	93704664	64550532	70681152	75289192	32118130	38225380	36949248	47024932	45783976	65018432	69159848	70083720	63520764	90603080	71170528	64453220
806.58	31859302	26057502	28851932	27917414	28702542	42158584	36052984	28638578	34118552	20181494	22829274	25187070	5.71602e+06	7377823	8064682	9476422	8.30761e+06	17579444	34427100	33374962	27222122	53741216	31799528	27280858
806.599	112696744	103783648	108230008	88403696	86487920	88276496	127790856	126352736	120355840	92865048	97231384	102268096	77871016	77273728	79414328	79970752	87579344	90656272	69223632	73903624	70070896	77936888	77037064	72048816
806.603	129372704	119971640	125513992	101487640	99554048	106618360	146953424	146116256	137882672	110037488	113233624	118225200	107699888	99395672	111848992	96813528	110088000	106063424	82352872	87817224	80921656	99007720	90155680	84275272
806.629	12932249	13338104	13891035	9015070	8550893	8338918	14980994	17170484	13559589	14994847	13157069	12915260	31556222	22747156	33733412	16389328	22821242	13384833	5.29877e+06	6.62664e+06	6038926	4798760	6.84818e+06	6906196
806.636	13429527	13769039	14346964	9423360	8994485	8729175	15672991	17860848	14235594	15325855	13566590	13379912	31161230	22573118	34275540	16556282	22991794	14016303	5737005	7.03066e+06	6468996	5.26596e+06	7194023	7.23069e+06
806.652	1.1043e+06	1106126	1.13544e+06	854268	847347	817853	1382371	1.54459e+06	1.29907e+06	1.17149e+06	1.1189e+06	1.16752e+06	1.50208e+06	1.22501e+06	1.90698e+06	1.11114e+06	1431907	1.11458e+06	616099	691459	682141	648017	695661	699388
806.663	744845	731787	751949	594770	581929	584435	895070	952586	812285	737512	737795	781184	848228	736810	1.04675e+06	668315	813721	726712	498203	534538	499270	503467	519989	535975
806.917	1.86495e+06	1.4462e+06	1.31705e+06	2.13595e+06	1.98794e+06	1235828	811391	694497	792109	508804	591977	887116	533169	597326	1.72828e+06	730299	810494	711679	461789	435124	426648	741414	847144	1.00969e+06
806.928	1.79743e+06	1.5094e+06	1.37949e+06	1.91642e+06	1.7876e+06	887636	864606	850732	862850	652097	698451	1.10084e+06	763421	746932	2215099	1.26216e+06	1.29483e+06	872631	418152	408411	425174	499959	679863	891473
807.148	867689	1.01807e+06	946860	924705	940416	956912	873048	924303	951886	901385	853081	886421	965515	904750	1.2447e+06	901553	882724	955480	961898	969299	939921	1046985	958294	974462
807.153	858996	1.01091e+06	932743	919686	936312	953936	869623	915047	944748	889288	862912	894706	973889	902107	1.20966e+06	892595	878721	933899	960552	963154	932725	1.06047e+06	957029	963225
807.468	1.08178e+06	1.20776e+06	1.10961e+06	1.00532e+06	1.00925e+06	1072369	1.05519e+06	1.15068e+06	1.07434e+06	1.25483e+06	1.16018e+06	1.05978e+06	1.86817e+06	1.95891e+06	1.66892e+06	1.65849e+06	1.54724e+06	1491425	1.06415e+06	1.02513e+06	1.01958e+06	1.1785e+06	1.11985e+06	1.23316e+06
807.536	638525	708870	669355	692516	747191	790497	593684	607740	590062	685712	660727	608161	488985	577450	622382	715238	675637	951999	677995	649141	683890	870910	813818	795212
807.548	2.57685e+06	2.57976e+06	2.58533e+06	2541084	2.6252e+06	2.9874e+06	2.51878e+06	2.5e+06	2.54763e+06	2656989	2.55128e+06	2420895	2.327e+06	2.43722e+06	2683452	2.99876e+06	3.11523e+06	3.36431e+06	2.66608e+06	2633821	2.58354e+06	3.39904e+06	2.9004e+06	2767115
807.567	2.27989e+06	2.01134e+06	2.17392e+06	2.0709e+06	2.10011e+06	3.19256e+06	2552268	2283427	2.38296e+06	1.9476e+06	2.01271e+06	2.05672e+06	1.62103e+06	1.56152e+06	1.86725e+06	1.72759e+06	1.89975e+06	2.02871e+06	2.63182e+06	2.63417e+06	2063818	4.57604e+06	2.41963e+06	2.26125e+06
807.605	68618488	63787704	67323656	53102620	51885876	54296436	77932264	77381688	73160688	58333820	60176164	62596240	59193524	54031248	59881892	51931004	60127056	56270880	41577500	44421708	41215972	48983160	46328412	43624744
808.139	921598	951048	922888	922912	937378	934080	1.0265e+06	966465	1.06484e+06	906926	922304	873463	973107	912949	1.17935e+06	943989	944009	903135	1.0171e+06	978729	987024	1124312	1.0061e+06	1075331
808.164	1.28902e+06	1.32831e+06	1.36155e+06	1.41376e+06	1.58385e+06	1883496	2.68592e+06	2.13497e+06	3.45186e+06	1.6022e+06	1.70484e+06	1.63523e+06	917707	942682	1.23221e+06	1.09953e+06	954099	1.405e+06	2.16882e+06	2.12385e+06	1.92438e+06	3.77095e+06	3024116	3.30542e+06
808.188	3.47546e+06	3.4968e+06	3501852	3.91169e+06	4168518	4.09019e+06	10028211	9164268	10746531	7.61484e+06	7.11058e+06	6668430	2745275	3.49903e+06	4.63549e+06	6.31392e+06	5167564	6512208	4464630	4.99467e+06	4763975	6.35583e+06	7.44135e+06	8434659
808.196	2.86684e+06	2.88651e+06	2864680	3204998	3.31603e+06	3.01503e+06	8.29794e+06	7.94695e+06	8394722	6.89112e+06	6.23946e+06	5811716	2625580	3.31902e+06	4.37632e+06	6069104	5.04501e+06	5.8841e+06	3.16684e+06	3.69628e+06	3.64269e+06	3.87715e+06	5.4277e+06	6246467
808.509	1.28133e+06	1.39024e+06	1.3355e+06	1.39862e+06	1.46133e+06	1.59028e+06	1.5089e+06	1.53557e+06	1.35002e+06	3.04179e+06	3.00018e+06	2.40533e+06	3377171	3.60094e+06	2.7553e+06	3.66589e+06	3.96022e+06	3.68616e+06	2.73128e+06	2607584	2.9651e+06	1.97484e+06	2.04785e+06	1.88427e+06
808.52	1.46702e+06	1.55712e+06	1517214	1.54184e+06	1.63171e+06	1.7411e+06	1.80009e+06	1.72168e+06	1.59253e+06	3.18541e+06	3.23733e+06	2612886	4253260	4.08188e+06	3307660	3.7143e+06	4.26766e+06	3.64331e+06	2.74297e+06	2.76503e+06	3.01867e+06	2.11084e+06	2.10737e+06	1939035
808.559	1.48673e+06	1.48123e+06	1.45353e+06	1.39294e+06	1.44653e+06	1631362	1.57533e+06	1.57076e+06	1.46473e+06	1.35355e+06	1.34427e+06	1.38411e+06	1.31018e+06	1.25675e+06	1.49495e+06	1.348e+06	1391614	1.48288e+06	1.91786e+06	1.90232e+06	1.73166e+06	2.10568e+06	1.67541e+06	1.62816e+06
808.58	5175558	4362423	4.77422e+06	4.68698e+06	4892243	7040694	6.00302e+06	4.84066e+06	5.5781e+06	3.76639e+06	4.1521e+06	4.25045e+06	2.19418e+06	2.27816e+06	2837185	2.50973e+06	2396866	3.72968e+06	8472940	7.79891e+06	6158082	10832336	6.35034e+06	5.64002e+06
808.592	32895446	29938124	32189902	27071252	26653264	28663772	38826952	39974124	35772548	30066528	31921822	29599470	34617228	32567418	33419874	29675768	33134102	33853036	40986200	42331108	39888028	36483704	33148380	28478740
808.607	31058880	28171570	30383768	25395496	24929600	26491742	36817384	37992428	33932184	28393058	30245898	27919830	32558008	30764786	31250544	27932870	31250568	31958312	38461048	39828168	37683240	33484274	31043148	26505586
808.614	25220980	23207444	24911606	20306436	19705870	19395328	30026422	32174266	27589158	23943484	25389244	23096772	28312416	27135440	26809626	24652202	27557022	27706856	29616952	31547410	31127068	22981288	24438654	20726762
808.62	23027308	21601568	23143444	18538066	17890678	17010690	27275146	30615000	24931584	23446804	24240784	21494362	34992328	30869274	32419564	26186290	31010934	27243824	25248884	27818426	27814560	18256042	21394684	18241544
808.645	775992	803145	826706	638824	638202	583345	969157	1.15838e+06	861542	980676	904483	780487	2.2021e+06	1.60002e+06	2559596	1.18636e+06	1.58282e+06	1.08148e+06	735991	871363	789164	526169	636936	582454
808.652	499131	498163	495522	415079	406796	385256	591220	700018	531745	570155	556722	515749	1.01196e+06	778555	1.17934e+06	610957	841430	648172	490968	547328	542451	396346	441998	402814
809.19	2079230	2.13083e+06	2.06524e+06	2.21932e+06	2.31655e+06	2.35826e+06	5.11056e+06	4763836	5365063	3932215	3.71342e+06	3.62851e+06	1.71524e+06	2060223	2.80931e+06	3.26955e+06	2719334	3468012	2480788	2.828e+06	2.67332e+06	3631192	3896601	4492184
809.195	1.81446e+06	1.8605e+06	1.79934e+06	1.94343e+06	2003811	1.98813e+06	4.65181e+06	4.40879e+06	4747618	3689812	3.43153e+06	3.34757e+06	1.51492e+06	1.88649e+06	2.54775e+06	3.07013e+06	2.53307e+06	3.21648e+06	2.06122e+06	2.41752e+06	2307506	2855058	3325663	3.8664e+06
809.201	1.68047e+06	1.73018e+06	1.66223e+06	1.80276e+06	1.81386e+06	1.75756e+06	4122021	4.06641e+06	4.06262e+06	3.5088e+06	3197776	3082069	1.56673e+06	1.91792e+06	2.59949e+06	3.08518e+06	2.58865e+06	3.07284e+06	1.79132e+06	2.08974e+06	2.01951e+06	2.26622e+06	2816496	3287331
809.457	1088467	1179819	1.1898e+06	981782	1086577	1.27037e+06	1.02045e+06	918738	1.00151e+06	1.01311e+06	1.00085e+06	922333	796115	828204	1.05715e+06	914723	871048	1.12254e+06	1.16929e+06	1.07342e+06	1016377	1.39137e+06	1.18651e+06	1.18791e+06
809.475	767476	872665	882284	501199	556297	568663	638497	601559	656821	652293	632649	566942	300719	515350	392631	682217	529803	951407	448998	423207	449587	409947	567145	615566
809.482	877923	1.01881e+06	1.02198e+06	523110	552027	510942	727888	798932	760196	886044	794304	720730	709447	999331	685098	1.19122e+06	1.0561e+06	1.2411e+06	406038	411918	429775	355168	587817	685524
809.584	441406	437807	448630	436189	453393	614007	526570	430207	480014	402466	409033	387784	378626	386209	511484	423523	424053	433754	742639	710390	603815	934462	581947	534682
809.595	2.88985e+06	2536012	2.83144e+06	2.61822e+06	2688530	3787256	3.54496e+06	2.84271e+06	3.31256e+06	2.24379e+06	2.52251e+06	2.43133e+06	1.2593e+06	1470105	1.86813e+06	1.58888e+06	1.52177e+06	2.3253e+06	6.33909e+06	5.87977e+06	4866724	6.80076e+06	4424675	3672440
809.62	9704638	8957586	9490970	7.95828e+06	7.67555e+06	7.26852e+06	10765859	12284235	9898193	9373772	9918517	8739153	13012384	12139207	11924210	10515511	12265116	11791630	11557564	12656780	12804695	8.35514e+06	9820142	8.03071e+06
809.624	10639607	9925291	10523671	8702463	8400908	7.95605e+06	11767198	13638596	10814948	10634744	11006824	9649861	17478932	15106919	15819727	12428297	15175215	13184017	12327440	13671602	13669208	8803306	10486496	8646439
809.681	2.00517e+06	1.85522e+06	2025430	2.09211e+06	1.99025e+06	2096528	3.08369e+06	3.22986e+06	2.51487e+06	2.85739e+06	2.84387e+06	2152990	5.26313e+06	4.30856e+06	4.06981e+06	3.38138e+06	3.63925e+06	3.35991e+06	3.6538e+06	3.79119e+06	3.90393e+06	2.68969e+06	2.72916e+06	2.49508e+06
809.694	1.47478e+06	1.38e+06	1.47276e+06	1574501	1.46659e+06	1.52739e+06	2125947	2.38806e+06	1.76484e+06	2.13555e+06	2.0957e+06	1.57287e+06	4.97168e+06	3.757e+06	3.66609e+06	2.87875e+06	3178605	2.54807e+06	2170991	2.41165e+06	2.52335e+06	1.60136e+06	1.76367e+06	1.66188e+06
810.195	1350709	1.34076e+06	1.27408e+06	1.34733e+06	1.41101e+06	1.41023e+06	2.08126e+06	2.07351e+06	2.22168e+06	1.83204e+06	1.80445e+06	1.62984e+06	1.23962e+06	1.23547e+06	1.76038e+06	1.62667e+06	1.44496e+06	1.58299e+06	1.52528e+06	1.51038e+06	1.49815e+06	1.84332e+06	1.77534e+06	1.96103e+06
810.2	1093593	1.08755e+06	1.03829e+06	1.09452e+06	1.14802e+06	1133525	1.70807e+06	1.7087e+06	1.75626e+06	1549046	1.50622e+06	1351370	999698	1.01263e+06	1.45577e+06	1.373e+06	1.22655e+06	1325547	1.22155e+06	1.20302e+06	1201492	1.41248e+06	1.38281e+06	1.56253e+06
810.488	1.97813e+06	2.18949e+06	2199230	1.46806e+06	1.51617e+06	1.50908e+06	1.74848e+06	1851462	1.7842e+06	2.04744e+06	1.80911e+06	1.61598e+06	2.35294e+06	2.57373e+06	2.3115e+06	2.55103e+06	2.49418e+06	2518948	1.49161e+06	1379496	1.36684e+06	1.48689e+06	1.73706e+06	1.82642e+06
810.492	1911298	2.12095e+06	2132274	1.44117e+06	1.47829e+06	1.46885e+06	1707206	1.82256e+06	1.73523e+06	2.03141e+06	1.78214e+06	1.59432e+06	2.45076e+06	2.63474e+06	2.3828e+06	2569470	2.54374e+06	2484818	1489106	1.39547e+06	1368574	1.48313e+06	1.72213e+06	1.7978e+06
810.572	2.38068e+06	2.39211e+06	2400417	1.74848e+06	1.80769e+06	1.75963e+06	1957481	2213005	1.96454e+06	1.80593e+06	1.60193e+06	1.56252e+06	1914758	1.94876e+06	2219862	2.02818e+06	2.08849e+06	2.12788e+06	1.96256e+06	1.98299e+06	1.97268e+06	2.11887e+06	2.07332e+06	2.05324e+06
810.605	960965	840728	889263	862654	867946	1.21854e+06	1.05729e+06	960102	990827	797833	898411	785015	766295	753914	1.20622e+06	745796	790555	905245	1.74068e+06	1.65285e+06	1395907	2.20384e+06	1.37498e+06	1.20275e+06
810.617	5.04147e+06	4083904	4520120	4302057	4295517	5.32612e+06	4.82776e+06	4342825	4.63782e+06	3.65297e+06	4.19127e+06	3.6579e+06	2.36239e+06	2.57987e+06	3.12169e+06	2902423	2.64345e+06	4421381	7272427	6781325	6.42715e+06	8659677	6.6098e+06	5711331
810.629	14277069	12277142	13457493	11425898	10832280	11387983	13601411	14626802	12701196	12084124	12765749	10523048	16480788	13801296	16161155	14060413	16124848	14971042	13933821	14367264	14215687	13750033	13627622	12217028
810.637	9066197	8.01309e+06	8746204	6981291	6421681	5.99431e+06	8602379	10019469	7928841	8.15872e+06	8.3752e+06	6.72284e+06	12902753	10503610	11986680	10603999	12613716	10233211	6644706	7.48932e+06	7.69288e+06	5.22087e+06	6.97247e+06	6.44019e+06
810.655	15992898	14004675	15204936	13080646	12376515	12570586	15719185	17016746	14526082	14445388	14878584	12153250	21677894	17512168	21384060	17106704	19958208	17646130	15639226	16396307	16364325	14456660	15059062	13690126
810.677	544756	527383	542511	532547	534825	500992	730047	683566	637562	665266	649050	514938	705439	706241	816013	649364	687718	742014	880651	868451	903090	710824	673136	630550
810.689	470783	472672	470183	525052	505210	510501	651685	692237	551287	685864	681954	487961	1.36029e+06	1.0632e+06	1.08471e+06	817175	930387	767360	717352	725947	757195	543476	566234	544235
810.699	1.08186e+06	1.11259e+06	1.09113e+06	1.19036e+06	1.16986e+06	1.14642e+06	1316986	1.42138e+06	1.20556e+06	1380037	1.38299e+06	1.09519e+06	2.7251e+06	2083688	2.28592e+06	1.62524e+06	1.79648e+06	1.53717e+06	1.49267e+06	1.47244e+06	1501281	1.26013e+06	1.24002e+06	1.22025e+06
811.487	860538	962131	1.009e+06	700651	774881	911551	895492	730357	914521	719160	691438	646672	539588	721679	687914	738051	583091	1.01101e+06	975235	877280	866057	916478	927374	965993
811.5	1.26206e+06	1.46348e+06	1.47505e+06	857564	911841	874100	1285213	1.44103e+06	1.40763e+06	1348664	1.19585e+06	1.01329e+06	2.24689e+06	2.59638e+06	1.76351e+06	2.17032e+06	1.89961e+06	2.10345e+06	923393	902028	996640	633087	1.03376e+06	1.23458e+06
811.5	2.539e+06	2.93279e+06	2.96578e+06	1.88591e+06	1.99304e+06	2.09796e+06	2.6006e+06	2.77621e+06	2793003	2.74803e+06	2.3827e+06	2.09082e+06	5159382	5.44829e+06	4.12701e+06	4.17019e+06	3.82883e+06	3.91245e+06	2.20986e+06	2.11745e+06	2.20918e+06	1.81053e+06	2363425	2.69611e+06
811.505	2406055	2.78175e+06	2.80158e+06	1.80214e+06	1.88034e+06	1.92177e+06	2.46613e+06	2721640	2.65359e+06	2.70549e+06	2.31644e+06	2.03136e+06	5515589	5.68379e+06	4.36024e+06	4200350	3921706	3.85328e+06	2.03044e+06	1.98076e+06	2.0958e+06	1.64225e+06	2.21515e+06	2.55285e+06
811.553	1.27547e+06	1.35343e+06	1.19796e+06	1.09202e+06	1.13634e+06	1.14631e+06	1.14744e+06	1.06611e+06	1.03778e+06	1.08071e+06	1.16932e+06	1.11809e+06	1.1994e+06	1180239	1.43226e+06	1.20876e+06	1.23025e+06	1.25938e+06	1.24391e+06	1.28143e+06	1.18247e+06	1.38177e+06	1.27684e+06	1.27323e+06
811.607	1.83799e+06	1.65205e+06	1.75454e+06	1676167	1.73484e+06	2.27658e+06	1.841e+06	1.61013e+06	1766248	1.48538e+06	1550544	1.46779e+06	1.31728e+06	1.25442e+06	2.03995e+06	1.2811e+06	1.31647e+06	1.68883e+06	2.88653e+06	2.66253e+06	2436244	3.81908e+06	2658705	2.32474e+06
811.636	8003424	7045712	7.69636e+06	6419164	6.25994e+06	6.31211e+06	7600387	8345930	7.00363e+06	6.81688e+06	7.08358e+06	5.9151e+06	9817345	7.96229e+06	10075358	8.05393e+06	9453684	8591672	7.25115e+06	7601749	7.53082e+06	7184213	7506064	6.60917e+06
811.64	7.15914e+06	6.35136e+06	6911648	5.66198e+06	5.47426e+06	5240939	6.77778e+06	7694780	6173487	6.22682e+06	6.40696e+06	5320534	9423642	7.5968e+06	9418835	7638508	9072289	7891324	5823661	6305978	6.33948e+06	5.28637e+06	6157388	5.50834e+06
811.702	610527	417609	477077	664512	603980	587845	610149	691494	574779	427313	432631	301786	473145	443018	719260	382654	450894	459015	572718	510502	549586	448184	451260	426075
811.712	419911	323506	359661	480470	435856	430790	403324	509430	383241	342467	369615	268809	578226	470232	761828	360826	455554	415428	409632	386121	391320	335696	337071	325634
811.929	4.89255e+06	4.42009e+06	4122413	4.22906e+06	3954133	2936248	4745812	4.88127e+06	5.23745e+06	3638812	3.95604e+06	4.50927e+06	4.05335e+06	4237767	4.15972e+06	5150246	5.40089e+06	3994013	2.6664e+06	2.68305e+06	2.81362e+06	3.25227e+06	3.81149e+06	4.1336e+06
812.11	935807	978927	941830	891112	941853	939248	1.0056e+06	862677	905763	844256	863704	867464	906156	944569	1323570	940814	935874	958436	979859	948721	975039	1.04002e+06	981100	1.06818e+06
812.178	1.18966e+06	1.2687e+06	1.18594e+06	1.17982e+06	1.2217e+06	1.19929e+06	1.14849e+06	1.23256e+06	1.27857e+06	1.18691e+06	1.15795e+06	1.16822e+06	1206879	1.24749e+06	1.58631e+06	1.23073e+06	1.20576e+06	1.20116e+06	1.28661e+06	1249340	1.22215e+06	1.40728e+06	1.26891e+06	1.24895e+06
812.181	919516	973623	908955	897204	934819	919620	882886	958494	978555	905175	865183	890131	924340	960389	1.19919e+06	941109	922645	925466	992472	954582	921800	1.07923e+06	973228	956868
812.515	1.74021e+06	1.96466e+06	1.96155e+06	1.51964e+06	1.54418e+06	1.68015e+06	1.89217e+06	1.76568e+06	1.66104e+06	1.92783e+06	1732543	1.47679e+06	3.39897e+06	3597853	3.02328e+06	2.79133e+06	2.76747e+06	2724627	2.05906e+06	2005232	2.02413e+06	1.95218e+06	1.98764e+06	2.13263e+06
812.53	322849	351318	339944	306056	312145	326257	325300	311338	301637	330938	305966	293288	468729	499130	491169	475738	507281	538991	491428	489516	475826	492505	431417	415897
812.536	573305	609956	597417	578455	593287	631587	696232	621195	666948	690202	679606	659988	874077	988804	958509	942431	965231	1.07055e+06	1.15299e+06	1.11221e+06	1.0742e+06	1.09062e+06	922130	865349
812.547	2.23742e+06	2346333	2.24998e+06	2.24624e+06	2249881	2286992	2.98618e+06	3055115	2878351	3366382	3.45287e+06	3088701	4.67886e+06	4833627	4277379	4.17238e+06	4306040	4619063	4.00455e+06	4.03163e+06	4.18247e+06	3.36124e+06	3284139	3.07044e+06
812.56	638311	658983	627952	585932	570630	581629	810081	954605	787494	1.04279e+06	1.06304e+06	889492	1.7902e+06	1.64714e+06	1.42998e+06	1.29053e+06	1.40873e+06	1.31693e+06	877943	943231	1.01355e+06	684158	755102	711035
812.571	678858	630420	693670	527169	524864	688540	697926	645016	685182	612979	615549	518668	1.17143e+06	868804	1.00146e+06	644143	730132	727171	968666	928012	831555	967273	742874	678465
812.586	3539276	3523983	3.73516e+06	2.2524e+06	2.19613e+06	2.30287e+06	3.58175e+06	3677466	3.5133e+06	3.15597e+06	3.34875e+06	2.7894e+06	4995363	4731390	4.08149e+06	4.23053e+06	4672846	4.33046e+06	3462669	3527786	3691239	2.75653e+06	2.91088e+06	2.75026e+06
812.642	797854	702224	752098	681868	660003	656624	795519	844877	754590	672817	784331	586644	879898	735108	846120	880849	955084	836092	659048	711777	704822	706664	694829	639498
812.651	591457	549083	571686	523431	523615	496842	644499	673822	606047	603500	595316	465919	862121	667026	941422	692489	832173	595168	502114	567992	515453	493581	520630	494620
812.652	2.0819e+06	1.91749e+06	2.02936e+06	1.86465e+06	1.81152e+06	1778446	2136020	2.26343e+06	2.03011e+06	1.93416e+06	2.06972e+06	1605373	2624012	2.14751e+06	2.84567e+06	2272725	2.65278e+06	2.16202e+06	1.85524e+06	1.98244e+06	1.89634e+06	1.84724e+06	1.84781e+06	1.73208e+06
812.674	3.84522e+06	3.48506e+06	3.66856e+06	3.73907e+06	3608219	3594288	3.89861e+06	4.04359e+06	3.83485e+06	3389861	3610092	3037873	4484141	3.79704e+06	5093593	3.88588e+06	4.25318e+06	3.8758e+06	3.71094e+06	3.83894e+06	3.78411e+06	3762443	3.52449e+06	3.44026e+06
812.708	1.24373e+06	1.07518e+06	1.11117e+06	1.4156e+06	1317015	1.32978e+06	1.25532e+06	1.33046e+06	1.27946e+06	1050639	1.08506e+06	974102	1.37629e+06	1.09864e+06	1.6722e+06	1.15848e+06	1.09972e+06	1.18079e+06	1.28892e+06	1.29188e+06	1.27181e+06	1.2626e+06	1.10573e+06	1.15953e+06
812.71	1.4638e+06	1.31213e+06	1.33446e+06	1.64937e+06	1.55453e+06	1.56236e+06	1.49538e+06	1.5538e+06	1.5029e+06	1.26601e+06	1.31247e+06	1188050	1.60736e+06	1.3184e+06	1.9743e+06	1.39581e+06	1.32444e+06	1.39321e+06	1.54377e+06	1.53968e+06	1517142	1532644	1.34581e+06	1.39981e+06
812.929	14080607	12181639	11606689	11813488	11113075	8523042	13771142	13002011	14194692	9532775	10721586	12621316	7874287	8492669	7.59129e+06	10539819	10897303	9018229	8526883	8318433	8902118	10387287	12251545	12764826
813.129	935313	955351	942068	943544	964475	952027	897691	940075	998562	907780	870067	854078	913684	893216	1.23777e+06	898665	881354	949880	979717	916902	949604	1082146	1022337	983210
813.151	862717	907607	899944	854278	897198	906603	942654	882875	959402	813792	800043	843227	892163	839494	1.15171e+06	921323	824672	919997	936662	851999	896026	1.01265e+06	953512	914474
813.182	355554	390840	370711	385020	400685	398756	376042	371788	371528	357467	366452	337388	400686	375487	500579	409137	388541	392588	421992	381809	392796	436087	413086	415929
813.196	355466	405663	371192	381330	395539	398831	375153	376009	404346	375145	353606	357422	370967	383632	516970	395355	363919	392037	445614	406872	427231	446473	419250	403976
813.509	6.69608e+06	7.57013e+06	7.84844e+06	5.59374e+06	6.10762e+06	6868108	7497311	7.72809e+06	7.95485e+06	8748637	6.97431e+06	6.04337e+06	11263859	12889963	11145499	15741061	13066064	13096771	5.70822e+06	5.66616e+06	5714617	6454979	8998440	9826131
813.516	6.18884e+06	6980376	7210026	5.05413e+06	5400619	5841449	6.89985e+06	7321734	7.34241e+06	8475339	6553767	5653748	11826647	13217987	11514005	15853110	13320205	12689066	4888550	4933575	5125446	4855353	8.00543e+06	8895530
813.553	1.34985e+06	1.4326e+06	1.36094e+06	1.30514e+06	1.33589e+06	1.39154e+06	1.71142e+06	1.83342e+06	1.71206e+06	2.07892e+06	1.92915e+06	1.6355e+06	2.78282e+06	2787029	2835129	2.54448e+06	2.45804e+06	2.48542e+06	2.05045e+06	2.0588e+06	2.13867e+06	1.80013e+06	1.76816e+06	1757407
813.587	2.312e+06	2.3995e+06	2340372	1.71604e+06	1.70333e+06	1.76275e+06	2338860	2.50805e+06	2408262	2.25172e+06	2.27769e+06	2.02785e+06	3.49837e+06	3.06892e+06	2.91563e+06	2.90677e+06	3.10782e+06	2.7664e+06	2470724	2.40072e+06	2491670	2.14335e+06	2075616	2.03923e+06
813.594	1.98185e+06	2.06521e+06	2.01815e+06	1.42463e+06	1.40777e+06	1.40797e+06	1.99597e+06	2.14518e+06	2.04099e+06	1.90326e+06	1.94224e+06	1.73281e+06	2.98043e+06	2.63201e+06	2.43681e+06	2.53152e+06	2.71531e+06	2.37368e+06	2.01081e+06	1.98315e+06	2.07204e+06	1.69015e+06	1.69888e+06	1.66423e+06
813.684	5289855	4.06392e+06	4643959	5.61809e+06	5038208	5.15925e+06	5.6459e+06	5.62983e+06	5.20157e+06	4.40319e+06	4.36389e+06	3501354	6770934	6.58064e+06	7094421	4337357	4.14537e+06	4.20796e+06	6986136	6.51353e+06	6.71334e+06	4970311	4649258	4.44854e+06
813.715	2.89147e+06	1851113	2.39811e+06	3.07886e+06	2607000	2.63926e+06	3.06262e+06	3.24368e+06	2.71184e+06	2.08967e+06	2.1328e+06	1.42718e+06	3.31642e+06	2.6937e+06	3.34748e+06	1.76444e+06	1888695	1.91147e+06	2.64409e+06	2.72373e+06	2.78924e+06	1750546	1.85173e+06	1.84661e+06
813.72	3869807	2.57566e+06	3296247	4254624	3.61433e+06	3.69893e+06	4109088	4.47183e+06	3.64545e+06	3.02954e+06	3.04847e+06	2.04268e+06	5595721	4.24081e+06	5509996	2.68556e+06	2.88995e+06	2.72104e+06	3644634	3793110	3.8653e+06	2.50915e+06	2.5921e+06	2.5578e+06
813.734	958774	767394	909548	1.18333e+06	1.02803e+06	1.07197e+06	1.00473e+06	1251457	908470	997663	979686	667882	2.51657e+06	1.70094e+06	2.43031e+06	1.04456e+06	1.12198e+06	892255	913488	1026110	1.02944e+06	710617	730449	712896
813.888	1.60623e+06	1.71149e+06	1.58709e+06	1.41749e+06	1.42197e+06	1.22453e+06	1.07768e+06	1.01357e+06	1.04701e+06	1.22446e+06	1.22007e+06	1.26735e+06	1.57745e+06	1.52103e+06	3.18862e+06	1.53347e+06	1.7456e+06	1.28721e+06	1.08211e+06	1.05664e+06	1.02234e+06	1293152	1.29957e+06	1.31241e+06
814.138	912660	984128	949722	907980	936652	928463	954235	939057	963666	872585	889592	864925	953215	933697	1216172	898544	922050	961267	1.00013e+06	1.00779e+06	955955	1.07538e+06	974588	997928
814.197	1.14714e+06	1.17015e+06	1.13897e+06	1.11808e+06	1.15956e+06	1145724	1.28563e+06	1.29392e+06	1.31937e+06	1.21376e+06	1.27146e+06	1.17381e+06	1.26644e+06	1204939	1.58293e+06	1.38932e+06	1.20596e+06	1.33262e+06	1.44249e+06	1.38115e+06	1.32652e+06	1.37627e+06	1.31367e+06	1.28049e+06
814.21	922237	943994	904803	910039	935586	929698	1.03128e+06	1.0313e+06	1.00098e+06	976306	1.03131e+06	948802	1.02961e+06	982504	1.29769e+06	1.13434e+06	991290	1.06235e+06	1.09379e+06	1.09374e+06	1051778	1101627	1.05516e+06	994392
814.501	2.02585e+06	2.22294e+06	2.37041e+06	1.85117e+06	2.03757e+06	2406650	2.17914e+06	2.09026e+06	2.42253e+06	2028838	1.84138e+06	1.65861e+06	1.45908e+06	1992433	1.88093e+06	2.67506e+06	1.97082e+06	3.1504e+06	2.1004e+06	1.98399e+06	1872161	2.6802e+06	2853931	2952655
814.516	3.72606e+06	4057750	4.32633e+06	3.0608e+06	3174719	3710756	3.90962e+06	4.04269e+06	4.21645e+06	4422631	3.58111e+06	3.11363e+06	5695920	6.67575e+06	5.86699e+06	7940868	6490115	6.93536e+06	3.16719e+06	3.10306e+06	3.06258e+06	3.30863e+06	4747108	5193809
814.529	2.84776e+06	3.08445e+06	3253725	2.06931e+06	2.08229e+06	2.43e+06	2.57441e+06	2.78591e+06	2.66164e+06	3.37212e+06	2.56654e+06	2.22236e+06	5.7924e+06	6.12415e+06	5.56343e+06	6595646	5.84077e+06	5.01301e+06	2111143	2.11142e+06	2143371	2.16944e+06	3.00435e+06	3.33216e+06
814.554	3.09609e+06	3.39104e+06	3.46721e+06	2899897	3.14905e+06	3987013	3.99088e+06	3.64348e+06	3.89073e+06	5.40943e+06	5.25471e+06	4759850	3.38241e+06	4.26626e+06	3767452	5104567	4524060	6998775	6354569	5800551	5675806	6892949	5.69593e+06	4.69764e+06
814.566	4.99838e+06	5520362	5605234	4.91281e+06	5102167	5948116	7.37382e+06	7581599	6856190	12137303	11393407	9671636	9642231	10147087	9427567	12433080	12848933	14751188	9404684	9282241	9860217	8572654	8667331	7314828
814.573	4.25262e+06	4685036	4.73513e+06	4.23787e+06	4318262	4.79549e+06	6.54083e+06	6.94221e+06	5.96779e+06	11322404	10503290	8762210	9670441	9659314	9212971	11845776	12689721	13548459	7549347	7.74442e+06	8534219	6223159	7.06371e+06	6.03619e+06
814.602	1.57828e+06	1550678	1.48545e+06	1.32772e+06	1.32162e+06	1.35655e+06	1.78418e+06	1.84146e+06	1.66071e+06	2.05749e+06	1.95393e+06	1.65629e+06	3.2814e+06	2.6543e+06	3.07235e+06	2.52697e+06	3.06424e+06	2.59673e+06	2.11653e+06	2.15175e+06	2314696	1869422	1.90695e+06	1.68791e+06
814.719	2.76752e+06	1.87038e+06	2358824	2.96498e+06	2613599	2.67823e+06	2.8395e+06	2.82295e+06	2671775	2.2301e+06	2.0955e+06	1.60322e+06	3451317	2.68641e+06	3.56326e+06	1.91792e+06	2101522	1.99422e+06	2.65331e+06	2.67751e+06	2.77017e+06	2.2904e+06	2.04552e+06	2.07396e+06
814.728	2.25231e+06	1533693	1924753	2.46506e+06	2.15708e+06	2.18956e+06	2276246	2.37898e+06	2130718	1.86426e+06	1.75386e+06	1.29472e+06	3.21923e+06	2.41111e+06	3.24208e+06	1.63961e+06	1.85662e+06	1.64877e+06	1.98251e+06	2.09983e+06	2118589	1608742	1555452	1.57815e+06
815.021	341966	347491	351045	360493	346684	354335	365652	378099	368929	347300	342825	325226	362708	363360	486524	373261	394350	401940	365505	355329	343236	388770	362403	368510
815.033	910780	940158	950571	949708	945638	928850	938453	966488	956343	909924	914423	837995	1.03798e+06	976699	1.28219e+06	947571	994637	1.02345e+06	987322	960005	953914	1.02386e+06	973281	975189
815.049	341158	354799	350886	346570	372020	340692	339057	343350	335382	334452	333343	331136	385268	353325	458297	340691	367919	379762	382397	357525	352455	379338	363345	381706
815.062	346359	363199	327880	354100	358530	341000	337745	358649	330882	322152	330240	353302	332075	332119	441285	362511	338177	381216	397744	347363	356322	395740	346813	376534
815.124	939806	974096	1.00647e+06	952123	956218	963630	954700	890136	924972	955060	906880	918819	977491	918412	1.21306e+06	925870	943615	958430	958992	1.00064e+06	944554	1.11266e+06	974520	1.00259e+06
815.19	304510	313069	298914	304044	307429	301621	318480	314099	328412	276768	302051	308401	305791	282361	413503	297942	306724	311082	354119	313549	334399	364049	317224	343872
815.201	298033	310827	317323	300372	308992	301878	342460	328827	333572	290883	308485	286187	328038	298465	393111	312229	301464	333149	360641	337772	342523	367627	330297	327980
815.516	1.48034e+06	1.6116e+06	1.64325e+06	1.38862e+06	1411986	1.56795e+06	1.47338e+06	1.51007e+06	1.55802e+06	1.80989e+06	1557658	1.42753e+06	1886191	2.15506e+06	2.16652e+06	2.38238e+06	2182946	2.2308e+06	1400674	1.44377e+06	1.39228e+06	1.54491e+06	1.82758e+06	1918673
815.526	350771	367821	377738	319881	330469	357058	357276	353518	362054	417160	330735	318751	543136	580552	601503	585738	549292	523698	324524	322348	326053	361553	424194	470303
815.534	380423	421291	437191	334856	346944	363223	356454	346652	403635	417125	319894	320529	482035	488900	515954	595154	533534	579255	349332	330911	349865	369373	440856	463822
815.579	2208807	2.38638e+06	2.36466e+06	2.15839e+06	2170338	2.40585e+06	3.20583e+06	3.37226e+06	2.82014e+06	5.55772e+06	5216675	4207313	4.93451e+06	4.80236e+06	4.72312e+06	5.83624e+06	6.42294e+06	6.65839e+06	3.51508e+06	3.75253e+06	4.08533e+06	2.95573e+06	3.40364e+06	2.89484e+06
815.701	3.35633e+06	2.92638e+06	3.05192e+06	3.87798e+06	3.51825e+06	3626623	3439751	3144228	3.01102e+06	3.28638e+06	3380582	2.75223e+06	6.40107e+06	6.33584e+06	5.94214e+06	4.00121e+06	3.42886e+06	3.35633e+06	5.44161e+06	5.21401e+06	5516330	3754913	3.54122e+06	3.3729e+06
815.734	2.31823e+06	1.82361e+06	1.98878e+06	2.5007e+06	2.24588e+06	2346223	2315516	2.12988e+06	1.96682e+06	2.15163e+06	2.04031e+06	1.42581e+06	2.4715e+06	2.00296e+06	2571485	1.7283e+06	1.81724e+06	1.67381e+06	2.02328e+06	1.98646e+06	2.02763e+06	1.8885e+06	1.75086e+06	1.76158e+06
816.003	2.49654e+06	2.34364e+06	2.33268e+06	2.04382e+06	2093392	1.82802e+06	3.13623e+06	3055374	3.23942e+06	3.15885e+06	3105304	2.87525e+06	3.37897e+06	3.85842e+06	3.20219e+06	4.92067e+06	5022525	3.89316e+06	1.85143e+06	1.80022e+06	1.91177e+06	2.5377e+06	2.85e+06	2.92421e+06
816.025	1.1864e+06	1.2193e+06	1.18502e+06	1.07962e+06	1.10303e+06	1.05696e+06	1.43561e+06	1.41748e+06	1.43887e+06	1.58541e+06	1.43054e+06	1.34869e+06	2233117	2.18915e+06	2.03439e+06	2464399	2.83038e+06	1775693	1.06712e+06	1.00489e+06	1.03339e+06	1.19632e+06	1.20279e+06	1.27948e+06
816.066	960138	966949	921982	960658	957659	939144	941914	950688	1073669	860721	950731	937098	934683	954473	1.3467e+06	949493	949795	997815	1.05343e+06	1.00167e+06	939648	1097282	993482	994316
816.129	945304	978666	967240	930178	956031	936817	897717	920000	922973	863735	875436	849734	900541	920780	1.26395e+06	943313	955652	946056	989804	958860	954522	1.05746e+06	1.00249e+06	961300
816.135	353576	367415	361812	352398	357912	355699	327437	333754	333702	321672	327003	327132	335256	333479	482894	342403	336329	360124	367049	370073	358540	393606	379940	349730
816.406	919758	1.00313e+06	895466	920714	925971	926901	843220	884424	924171	885332	870807	866370	897213	902655	1.18538e+06	937318	915590	949169	1.01399e+06	936370	1.01212e+06	1.0391e+06	985399	999842
816.52	9009086	8697680	8774503	8233824	8560932	8.32935e+06	6.26936e+06	6.34009e+06	6.23432e+06	7.36803e+06	7.31659e+06	8.35257e+06	5.18127e+06	5701493	4.37621e+06	6.56163e+06	6358407	6.78971e+06	3324994	3.34861e+06	3.24663e+06	5.84121e+06	6545945	6969284
816.522	4918343	4.68116e+06	4701672	4.41059e+06	4.53582e+06	3.97099e+06	3.31281e+06	3.35398e+06	3329023	3.70631e+06	3873246	4.49687e+06	1915517	2.38047e+06	1.65196e+06	3.13215e+06	2.79575e+06	3.5277e+06	1.53279e+06	1.57011e+06	1.55754e+06	2446665	3.24887e+06	3.52455e+06
816.538	5.81986e+06	5853023	5.75502e+06	4995930	5053491	4.26677e+06	4208390	4.72422e+06	4.11528e+06	5.89082e+06	5.47299e+06	5.96292e+06	5.45358e+06	5577581	4.45858e+06	5.75321e+06	6056734	5322104	2.01851e+06	2.10447e+06	2.1504e+06	2.49493e+06	3.84167e+06	4325425
816.617	1525217	1.44263e+06	1.41277e+06	1.28588e+06	1.24789e+06	1.28676e+06	1644880	1.59803e+06	1.51601e+06	1.3005e+06	1413385	1.28027e+06	1.98497e+06	1.75091e+06	2.46092e+06	1.6143e+06	1.96017e+06	1.81057e+06	2.26076e+06	2406074	2.28271e+06	1.80853e+06	1.66193e+06	1.40879e+06
816.626	492108	451026	444606	390592	375461	397135	548923	540903	494806	368000	461662	375758	738939	609525	922142	537787	686476	550231	619625	718083	643503	485925	487587	422649
816.638	368812	382843	360032	357197	368273	355615	389960	395626	371407	353654	387964	341981	518887	463852	618618	403976	440605	399981	420688	426482	438566	402718	382494	396223
816.663	1.16695e+06	1.24786e+06	1138198	1.20392e+06	1.21526e+06	1.20689e+06	1.17177e+06	1.07643e+06	1.17484e+06	1.17245e+06	1.18262e+06	1.1321e+06	1.32757e+06	1.35582e+06	1.70308e+06	1.22471e+06	1199858	1.20988e+06	1.79547e+06	1.62338e+06	1.6706e+06	1.51522e+06	1357436	1.29049e+06
816.74	1.6643e+06	1.42647e+06	1.50432e+06	1.75248e+06	1.64302e+06	1.65881e+06	1.64413e+06	1.68962e+06	1.41019e+06	1.60116e+06	1482109	1218498	1.68e+06	1.43003e+06	1.89296e+06	1.35955e+06	1.29788e+06	1.36021e+06	1555332	1.46636e+06	1.46372e+06	1.59415e+06	1.42954e+06	1.4134e+06
817.023	545027	577728	541110	532142	572568	552529	665111	639381	608795	604411	580471	542691	687575	658492	782310	715204	814492	638520	563917	574630	547289	597724	565317	591984
817.041	517118	549114	505590	521498	552491	526760	524619	539372	505271	467109	498712	536993	558150	517056	731701	561425	561450	603300	537066	538437	510370	575253	543225	562435
817.06	918110	951330	903131	942816	968804	930672	909405	946412	968100	885750	901992	919520	1.05542e+06	1.00021e+06	1537191	982020	1.04357e+06	1.04248e+06	1.00889e+06	949400	934693	1.08231e+06	975925	1.01006e+06
817.119	3.08665e+06	3.29921e+06	3181319	3.09639e+06	3.15979e+06	3.07448e+06	3.15868e+06	3.11365e+06	3.12839e+06	2851794	2.88586e+06	2.90707e+06	3177299	3080795	4239385	2.93928e+06	3099037	3157849	3.26716e+06	3.20541e+06	3116814	3.62639e+06	3.25236e+06	3335819
817.136	951558	1065197	994910	965522	972033	954017	971203	948504	975698	869015	924537	900556	971504	925728	1.27292e+06	897320	926082	918986	996560	977662	911426	1.12893e+06	1.0129e+06	1.0496e+06
817.191	773221	801999	785705	781772	776346	777692	768140	739739	770887	709837	761578	683223	737229	769747	1.01843e+06	724629	784212	804279	828348	792036	788842	851718	788831	824256
817.205	915519	923564	904860	913287	924293	918026	892423	874614	993409	871353	880802	817644	873424	919506	1.24924e+06	893941	928850	964672	980361	941671	952691	1.03397e+06	965561	986563
817.219	666747	698905	659458	669530	690751	677418	660755	642483	778473	654755	644707	636214	668135	659190	950805	685013	688453	705772	739496	699266	713516	807234	742516	743542
817.245	632098	642920	624266	631175	660804	662379	630387	591484	649046	587161	566245	620303	627340	634016	836121	629046	599158	661665	687475	686031	689967	762250	660159	668199
817.268	633471	640318	615187	621347	647401	639639	614170	630906	578249	607679	565941	639235	671508	635385	831591	633306	631230	657529	704087	663167	651842	749452	671002	664460
817.362	1179015	1.14855e+06	1.10342e+06	1.1034e+06	1.14623e+06	1.16941e+06	1.11846e+06	1.10755e+06	1097525	1.05065e+06	1.08233e+06	1078708	1.09691e+06	1.18807e+06	1.49812e+06	1.11451e+06	1.12439e+06	1.17052e+06	1.20974e+06	1.15309e+06	1.11888e+06	1338666	1.18089e+06	1.20853e+06
817.529	4.54923e+06	4.51052e+06	4557339	4.28691e+06	4.39777e+06	4.12418e+06	3.31756e+06	3303648	3.23924e+06	4.18316e+06	3.90782e+06	4340653	3.25092e+06	3.47545e+06	3106618	3.8069e+06	4086875	3.78299e+06	2.0798e+06	2.01962e+06	2.02723e+06	3.10077e+06	3445879	3.69359e+06
817.543	2.85251e+06	2916534	2.90241e+06	2.52506e+06	2.57945e+06	2190429	2.249e+06	2.39786e+06	2.10497e+06	3.13801e+06	2751636	3.0234e+06	2992919	3.05343e+06	2795831	3090994	3.37388e+06	2795762	1349232	1.34675e+06	1.3694e+06	1554573	2.01455e+06	2266141
817.618	248776	238334	248503	224225	232544	228431	249079	219462	238146	219666	240770	203501	252250	264432	344932	265340	265470	273776	337804	374875	352760	314638	277432	254650
817.626	256528	250577	249486	229242	229035	230827	245461	229823	234382	214751	245368	214422	307271	311352	411285	277028	310172	263353	397441	403351	348101	296473	268111	248005
818.035	951639	940343	963327	946950	948321	983198	948611	935312	908912	906043	916258	903856	991659	1.02805e+06	1.34386e+06	1.03541e+06	1.03914e+06	1.05311e+06	1.01229e+06	991698	994119	1.07282e+06	1.00858e+06	1.01776e+06
818.073	531136	513495	514865	557906	509503	534300	515590	507591	530387	486033	478626	497874	553315	515273	795657	564470	556292	541501	576694	538911	551330	597523	543668	546620
818.092	920823	943808	897136	928098	921228	925515	905543	896448	930682	834381	871118	882193	937108	900467	1.30932e+06	929294	924884	878624	965316	932005	975801	999038	990722	934256
818.134	1.29175e+06	1.33367e+06	1.3171e+06	1.28812e+06	1311772	1290963	1.35586e+06	1.35433e+06	1.37539e+06	1.19192e+06	1.1747e+06	1.30623e+06	1.27098e+06	1.2959e+06	1.71951e+06	1.27235e+06	1.29387e+06	1.24331e+06	1.30979e+06	1370533	1336356	1.42031e+06	1.3691e+06	1.28177e+06
818.198	736173	747696	726048	706531	752624	737621	722504	690349	780437	672508	659347	658581	720311	751546	929189	700103	715176	752468	772666	769531	779602	878499	746310	785920
818.42	927497	949178	911956	914943	943165	930672	878634	951207	896322	835848	905166	852648	842668	883621	1.26891e+06	944954	894605	929100	962145	932163	904676	1.04868e+06	978694	978092
818.537	9991303	9710420	9819173	9923642	10092061	9706129	6362880	6.28425e+06	6308177	8278403	7979965	8659512	5536469	6.22953e+06	5611054	8.00645e+06	8526595	8659170	4.58111e+06	4830110	4585609	7610659	8.23244e+06	8599771
818.555	4.17043e+06	4297507	4278678	3.77927e+06	3.77754e+06	2.98833e+06	2784122	3.23885e+06	2.77335e+06	4.77937e+06	4.07432e+06	4230553	4.87944e+06	4.75596e+06	4.63747e+06	5.34026e+06	6412085	4636866	1.58603e+06	1.76758e+06	1.8233e+06	1.77252e+06	2.83948e+06	3.22603e+06
818.628	421675	381402	405439	287548	293061	284870	380499	378718	413228	300736	306694	311094	347432	352951	471812	345449	361332	381330	465307	450025	443993	406764	356347	341246
818.638	455644	430834	450003	285062	292917	292343	396958	419079	402329	309063	339322	315278	464087	390410	596366	387839	410868	391861	496038	479383	455512	383150	336138	335177
818.654	1.12675e+06	1167683	1.14059e+06	966022	995044	987881	1.05834e+06	1.08935e+06	1.03023e+06	1.10453e+06	1.10707e+06	1.03036e+06	1.38743e+06	1.35864e+06	1.81586e+06	1.19745e+06	1.27118e+06	1.25352e+06	1.40137e+06	1.37836e+06	1.41052e+06	1.16664e+06	1.03868e+06	1.10128e+06
818.939	2.38955e+06	2.36633e+06	2233155	2.17059e+06	2173226	2.12965e+06	2.23596e+06	2284441	2.15058e+06	1.83396e+06	2.06969e+06	2.2889e+06	1.61007e+06	1614765	1913674	1.76792e+06	1.64678e+06	1.7869e+06	3244542	2942916	3.16894e+06	2.47553e+06	2.63201e+06	2.25198e+06
819.142	1.05561e+06	1078568	1.06065e+06	1.03717e+06	1.0724e+06	1.07044e+06	1.02217e+06	1.04903e+06	1.06878e+06	978126	939949	946974	1.00237e+06	1.03472e+06	1400116	1.01161e+06	1.03121e+06	1.05096e+06	1.11882e+06	1.06737e+06	1.06007e+06	1.19033e+06	1.07466e+06	1.08147e+06
819.541	3.79472e+06	3662072	3.70661e+06	3.88864e+06	3.89873e+06	3.50859e+06	2460092	2.30165e+06	2374674	2.9626e+06	2.96378e+06	3.20998e+06	1.56019e+06	1.93971e+06	1.71556e+06	2683026	2.67283e+06	3.22568e+06	1791487	1.7465e+06	1.79925e+06	2721834	3.1981e+06	3213991
819.561	1496068	1.5912e+06	1595772	1.39793e+06	1443549	1.19259e+06	1.14291e+06	1.24526e+06	1.09291e+06	2.03238e+06	1.57669e+06	1.52518e+06	2.51321e+06	2296498	2.52586e+06	2.39192e+06	2939985	1898783	804926	839006	862612	837583	1.17616e+06	1.29478e+06
819.563	2687273	2821663	2.80623e+06	2570011	2.61578e+06	2.14705e+06	2.02806e+06	2.16422e+06	1.94851e+06	3.26105e+06	2.68408e+06	2701048	3.48821e+06	3348194	3.6019e+06	3.66385e+06	4.3166e+06	3199786	1.40982e+06	1.4439e+06	1.5326e+06	1.54259e+06	2.12467e+06	2.2998e+06
819.878	5143077	4.98426e+06	5084648	4.84773e+06	4895926	4.09824e+06	1.53737e+06	1.42934e+06	1.54397e+06	4.03599e+06	3.54769e+06	4.1932e+06	2.83267e+06	3488853	3553211	4323321	4112167	4317867	1.70423e+06	1.54504e+06	1.63158e+06	3.19158e+06	4.00786e+06	4291519
819.896	683191	708711	711798	610098	606330	498536	293859	274069	326058	850093	724920	690088	896537	1.14464e+06	960694	1.50435e+06	1.51535e+06	1.07183e+06	317973	308542	298785	469042	568124	631322
819.905	507444	546510	539800	453791	453327	370640	300707	294095	288205	727638	635007	590103	1257884	1.34298e+06	893294	1.45094e+06	1.85907e+06	859194	313371	296154	305452	381029	434033	458251
820.153	927241	988971	890719	912586	939822	930322	934257	909567	870808	915742	873298	914145	964157	892450	1.14999e+06	916537	929949	939381	965823	973208	949459	1.04165e+06	986104	945785
820.508	3.82044e+06	3.69398e+06	3.92721e+06	4728077	4.93467e+06	6402805	2.57881e+06	2.37439e+06	2.54139e+06	3.27799e+06	3.2117e+06	3.30864e+06	2.32045e+06	2.67044e+06	2.58214e+06	3610413	3516155	3.79053e+06	3.32906e+06	3.22987e+06	2921541	6.50283e+06	4.66869e+06	4837991
820.521	4.59727e+06	4285077	4729798	6.0808e+06	6.45778e+06	10249589	2.99788e+06	2.49744e+06	2.86303e+06	3.53484e+06	3.60729e+06	3.8121e+06	1.73826e+06	2.07405e+06	1.8881e+06	3079537	2.92779e+06	4.00932e+06	4490672	4244238	3.16673e+06	11751984	6429058	6.42991e+06
820.549	101912440	97299296	100979160	116988312	119435112	120378064	68097848	68210600	67403272	97512232	95497176	99331648	59482908	70752816	58592160	105496616	106767248	114670968	60032600	62176388	59280284	94489320	98467256	100974616
820.563	108906608	105015328	108490000	123997272	126128016	123191496	72997728	74712080	72307832	111220240	105125672	108628848	82961256	90045616	81685200	125169272	132564344	128262688	61850964	65052432	62777296	92045256	102585040	106274392
820.572	53677052	54594432	55382776	56454372	55951208	45336508	37789080	44462384	37226608	69159832	60876256	60968468	71082552	71212176	67454488	90142232	101850872	77774000	23412676	27234618	28525596	24832352	41861520	46727108
820.597	9700171	9945177	10111476	10017673	10032932	8873106	7721226	8687529	7.51244e+06	14513777	11119626	11136784	18735358	16316000	19769932	17996852	22393824	15181285	5039926	5739189	5.6606e+06	5.63679e+06	7839539	8664342
820.62	3.52345e+06	3.4804e+06	3.75411e+06	2808560	2.83348e+06	2.69865e+06	3.92134e+06	4.25371e+06	3.55008e+06	4.08385e+06	3.49909e+06	3.54408e+06	4.21257e+06	4.30234e+06	4249027	4.40203e+06	4.79903e+06	4326828	2143843	2.2965e+06	2271438	2.18504e+06	2.6175e+06	2.7834e+06
820.621	2.03979e+06	2.02709e+06	2.22716e+06	1.51205e+06	1.51974e+06	1.60674e+06	2.43243e+06	2.69812e+06	2.15065e+06	2.39366e+06	1996404	1.97559e+06	2.69908e+06	2.7651e+06	2643518	2.61734e+06	2.85113e+06	2.42724e+06	1.26197e+06	1340293	1.31238e+06	1312719	1.51514e+06	1.60288e+06
820.642	986344	1.04549e+06	1.01889e+06	975465	995966	968408	913254	986515	862105	1.17861e+06	1.07308e+06	1.0643e+06	1.57739e+06	1.4221e+06	1.72368e+06	1.32301e+06	1.5212e+06	1.28592e+06	813419	827968	827136	848222	930975	975415
820.953	1.51126e+06	1.59028e+06	1.47724e+06	1.43508e+06	1494211	1.43883e+06	1.41602e+06	1.37659e+06	1.41595e+06	1.37468e+06	1.35517e+06	1.3685e+06	1506140	1.46564e+06	2.00883e+06	1.342e+06	1.35368e+06	1.43614e+06	1.62393e+06	1.63201e+06	1.48071e+06	1.42137e+06	1.40274e+06	1658143
821.527	2.67409e+06	2.48046e+06	2.71714e+06	3.52236e+06	3.7781e+06	6178121	1.74612e+06	1.48959e+06	1.69837e+06	2.01031e+06	2.0705e+06	2.14821e+06	1.04792e+06	1.16817e+06	1182926	1.70445e+06	1.55934e+06	2.25434e+06	2.76607e+06	2556975	1909139	7119327	3.84697e+06	3.68906e+06
821.536	9074863	7995598	8839282	12432655	13396025	19633176	5.5892e+06	4.0395e+06	5498377	5874751	6.2612e+06	6752764	1.51037e+06	1.97005e+06	1.77778e+06	3.28082e+06	2820825	6.07269e+06	8948619	8.32605e+06	6388474	20459356	13143541	12190360
821.561	40711496	39363656	40411668	44783996	45124200	39152200	27272548	28902154	26982822	41254600	39892344	41441432	24801054	30634482	24033468	47050200	47605896	49939924	20003980	21500496	21893988	26112310	34962256	36994244
821.581	18320208	19168002	19410416	19055752	18897466	15269605	12873972	15976894	12647921	27156566	22012702	21998158	32415212	30853702	30531266	37097372	44364024	29218790	7493065	8929965	9272639	7752852	13977671	15956098
821.605	2.74186e+06	2.78363e+06	2.78136e+06	2.70804e+06	2.74273e+06	2.46111e+06	2426812	2.59523e+06	2.41232e+06	3.67458e+06	3.01276e+06	3.07835e+06	3.42236e+06	3.25913e+06	4.06117e+06	3.9168e+06	4583481	3.83684e+06	1.76525e+06	1.82693e+06	1.86009e+06	1.9442e+06	2279752	2.4228e+06
821.635	1.41772e+06	1.42436e+06	1.43836e+06	1.20226e+06	1206687	1.2736e+06	1.49087e+06	1.65265e+06	1.47672e+06	1.53113e+06	1.44643e+06	1.32464e+06	1.97666e+06	1.84194e+06	2.22493e+06	1.66733e+06	1.82228e+06	1588734	1.13443e+06	1.16728e+06	1.14984e+06	1.16106e+06	1.23536e+06	1.32621e+06
822.54	6.23459e+06	5679823	6.02392e+06	7.40281e+06	7.71727e+06	9293989	4.0547e+06	3.53313e+06	4.02867e+06	4518002	4.65063e+06	4985937	1.75235e+06	2.38567e+06	1917082	3.71619e+06	3.28656e+06	5.46682e+06	5388660	5249781	4435276	8876784	6.99617e+06	6.88226e+06
822.552	13333084	12300859	12890344	14274165	14937905	16618114	8797276	7.76989e+06	8882554	10057686	10084423	10604234	4.71871e+06	5885585	4822398	9161333	9131096	11853701	13737970	13668467	11824202	16779040	14391961	14164724
822.57	24266962	23357920	23852472	20144104	20602088	19336874	16799926	17765018	16755016	17960684	17117698	17427848	14419204	17274712	15153359	20702534	21514314	22648822	21086044	22368660	21876488	18485632	20865646	20797802
822.589	15907502	16067751	16260208	11974649	11911509	9944572	11261914	13531796	11051467	13552755	11789523	11729301	19187354	19569212	19774734	19047510	21389006	17259912	10750019	12245119	12800680	7.68533e+06	11594387	12043005
822.592	12774675	13111772	13269836	9647194	9561177	7960636	9106136	11262862	8921424	11688303	9900018	9807690	18339974	18070480	18724090	17076186	19669350	14636339	8315843	9605219	9989489	5.87119e+06	9128703	9641304
822.617	1.42251e+06	1.45495e+06	1.46955e+06	1.25623e+06	1.2509e+06	1100401	1.24419e+06	1.42778e+06	1.25936e+06	1.52231e+06	1.30185e+06	1.27484e+06	1.88041e+06	1.79251e+06	2.27154e+06	1.72202e+06	2.02416e+06	1.72682e+06	1195678	1.25358e+06	1.25185e+06	1.10054e+06	1.20058e+06	1.2472e+06
822.643	1231599	1.20678e+06	1.22772e+06	1088665	1.14272e+06	1.12283e+06	1.18429e+06	1250900	1086557	1.09441e+06	1.04919e+06	1.08611e+06	1.57977e+06	1.40395e+06	1.76895e+06	1.22474e+06	1.43034e+06	1.29235e+06	1.21778e+06	1.2279e+06	1.2106e+06	1.23351e+06	1.19664e+06	1.2473e+06
822.684	1218544	1.23611e+06	1170315	1.197e+06	1.19971e+06	1.22502e+06	1.13876e+06	1.13891e+06	1.06064e+06	1.17546e+06	1.13142e+06	1.15308e+06	1.62596e+06	1296885	1.67343e+06	1.25407e+06	1.17882e+06	1.25226e+06	1.40673e+06	1.27459e+06	1307882	1413262	1.22632e+06	1.33562e+06
823.176	905915	943804	932262	918973	931382	899503	891349	953628	958058	838463	879731	923347	907139	894872	1.20473e+06	879658	884836	895503	958883	921514	958615	1.03051e+06	950775	980115
823.461	945575	1.01757e+06	1.00732e+06	1.02771e+06	1.00859e+06	1.06668e+06	985612	1.00296e+06	972797	1.23284e+06	985192	1009102	2032898	2070733	1746301	1.70224e+06	1.59965e+06	1.40132e+06	1.03142e+06	984131	952987	1.12586e+06	1.14434e+06	1.36206e+06
823.572	9796461	9213351	9454032	7241419	7376864	7.3369e+06	6.79408e+06	6894949	6595680	5892995	5621868	5.74209e+06	4.75262e+06	6.08345e+06	5.12305e+06	6849950	6817849	7.9416e+06	9470046	9578129	9440621	7.91531e+06	8454750	8.28495e+06
823.599	4692861	4.8794e+06	4.96749e+06	3.50906e+06	3.46187e+06	2.94634e+06	3.48819e+06	4.39341e+06	3428828	4474747	3.77748e+06	3706237	8865896	8269761	8844359	7.08758e+06	8500595	5633388	3.25123e+06	3.74988e+06	3.77657e+06	2.30115e+06	3.34175e+06	3.64511e+06
823.691	866222	818835	880559	897412	847213	904456	1.06297e+06	1.07904e+06	979042	978508	1.04821e+06	960789	1.20973e+06	1078487	1.19019e+06	1.06119e+06	979634	1057028	2176168	1852883	1.92897e+06	1.11686e+06	1012692	994345
823.718	804311	799701	768694	929990	903661	953088	819922	865870	716078	1.16657e+06	1.39488e+06	1.11893e+06	2.26152e+06	2.23418e+06	1.98371e+06	1.16548e+06	1.11032e+06	1.02057e+06	2354920	2.53139e+06	2.81227e+06	932377	889946	863985
824.166	957398	964087	954833	926709	949822	959830	996086	980974	1.01779e+06	939422	929408	903513	957313	915312	1.20925e+06	969568	936691	983171	947433	917618	923737	1.03612e+06	965727	1.01604e+06
824.477	2.75934e+06	3.1558e+06	3.24659e+06	4.15777e+06	4344156	4498161	2844882	2690853	2.72328e+06	5.41535e+06	4.95274e+06	4.48336e+06	3.55979e+06	5.0509e+06	3.27492e+06	7035483	6.43135e+06	7.44216e+06	5.25105e+06	4854196	4.92711e+06	4.69003e+06	5.33606e+06	5.44988e+06
824.484	3.2231e+06	3686783	3765341	4965138	5.10181e+06	5256683	3.79235e+06	3.83312e+06	3604785	7949223	7281720	6.36436e+06	6724132	8674769	5553980	10262882	9915681	10353140	6.36108e+06	6139740	6441275	5301203	6.48089e+06	6.62954e+06
824.544	2.23262e+06	2.16469e+06	2.24682e+06	2.016e+06	2.07174e+06	2.46779e+06	1.89455e+06	1.7908e+06	1.89593e+06	1.71005e+06	1.67023e+06	1.62643e+06	1.57156e+06	1690247	1829622	1.80814e+06	1.83973e+06	2.0863e+06	3010880	2.89496e+06	2.66787e+06	3492896	2701268	2.75935e+06
824.571	19646050	17783778	18858388	14591727	15452183	17670530	16263724	14821755	15984300	10317985	10453719	10039413	5222287	8272410	7.99774e+06	10449061	8532488	14973652	26259202	25530866	24241790	27159104	24292976	22963314
824.592	33240528	31532632	32620576	23401688	23564594	22286406	27733194	31160040	26769264	23638102	21482946	19998674	32349702	34749440	37555292	35127644	36136940	33600160	33237172	35005364	35810668	26972638	32737716	31786688
824.61	18108708	18163066	18534222	12406119	12091542	10329617	15386206	20048338	14687608	16665839	13753307	12511115	34440956	32347422	38511840	29318922	32964658	22625424	14841713	17063662	17704942	9651537	15109707	15474649
824.612	10998577	11292249	11548097	7.5583e+06	7.33506e+06	6424270	9393757	12841349	8954739	11364812	8837285	7952877	28215324	24799032	30891596	21056490	24732066	14772571	8999865	10614795	10723461	5.71202e+06	9108814	9502849
824.63	3.04121e+06	3093041	3.10375e+06	2.3584e+06	2401239	2.21721e+06	2745864	3478813	2.66266e+06	3.23067e+06	2.49305e+06	2316305	7.93491e+06	6.37499e+06	9746026	5070695	5890100	4.10688e+06	3046982	3.43765e+06	3.36801e+06	2.33308e+06	2.85476e+06	2930245
825.173	1.00544e+06	1.01741e+06	1.01586e+06	960260	980964	966517	1.04535e+06	1.09838e+06	980670	917809	921650	935013	910352	980958	1.22288e+06	1.04129e+06	948635	975568	972291	990349	940809	1.08988e+06	1.00417e+06	1.00171e+06
825.373	934601	940618	897113	917904	930454	908924	901843	924913	951392	836287	866053	888135	941718	932389	1.25123e+06	926612	923892	939991	981493	957028	953755	1.08524e+06	959378	938686
825.475	1.45299e+06	1.69493e+06	1.65933e+06	2.18404e+06	2.30221e+06	2.18848e+06	1.21056e+06	1.22192e+06	1119925	2.22365e+06	1.83677e+06	1759449	1791679	2.26073e+06	1.71199e+06	3.6046e+06	3.13764e+06	3.41093e+06	1.95336e+06	1811829	1801865	2.07855e+06	2.41586e+06	2629552
825.501	1.04075e+06	1.09818e+06	1.10554e+06	1.49823e+06	1.50481e+06	1.53704e+06	1.46608e+06	1.54729e+06	1.29562e+06	2.89377e+06	2.68678e+06	2.29469e+06	3414012	3811488	2.65549e+06	3.72422e+06	3.79947e+06	3.48089e+06	1.88654e+06	2.00706e+06	2229454	1541381	1.96276e+06	1.97897e+06
825.562	805912	756699	815874	632224	696742	1005403	676659	613072	657894	501199	521410	519358	469317	487432	589477	532210	518600	639073	1289153	1.17226e+06	962641	1.77654e+06	1.10364e+06	1153476
825.575	7904583	7.1211e+06	7.6215e+06	5.89742e+06	6346934	7.54281e+06	6521289	5.51668e+06	6317339	3.92772e+06	4140978	3981632	1.85152e+06	2.9527e+06	2.88281e+06	3.71464e+06	2914884	5.79622e+06	10820785	10384849	9626588	11715821	10105733	9580041
825.592	18148206	17263808	17896746	12648142	12915954	12580722	15022484	16580052	14252997	12713654	11579649	10812241	17442376	18848964	20490610	18873346	19477008	18317376	18540960	19282414	19310178	15661093	18213192	17842476
825.617	4760558	4939195	5045601	3423605	3.37528e+06	3.20473e+06	4190683	5541005	3.87532e+06	5183691	3.94754e+06	3.53407e+06	13489393	11493677	14944695	9423442	11238896	6.487e+06	4.33823e+06	4935197	4.80221e+06	3060358	4211197	4458989
825.639	1.42309e+06	1406390	1.48682e+06	1453345	1.62174e+06	1.88434e+06	1.51827e+06	1.25407e+06	1.32415e+06	1.18791e+06	1.11661e+06	1.04971e+06	975532	1.0132e+06	1.26989e+06	1.09376e+06	1.00103e+06	1.34188e+06	1.91585e+06	1.75304e+06	1.77289e+06	2199130	1.90471e+06	1.92709e+06
825.657	2.7389e+06	2.72153e+06	2.81214e+06	2.68861e+06	2.77558e+06	2.54585e+06	2.88525e+06	3004244	2449862	2.83756e+06	2.54427e+06	2.2725e+06	2.86401e+06	3.13307e+06	2.97078e+06	3.83211e+06	3321549	3.55698e+06	2.41268e+06	2.47496e+06	2.70961e+06	1.92824e+06	2632744	2.94329e+06
825.685	1.34883e+06	1.38108e+06	1.3499e+06	1.39239e+06	1.35704e+06	1.39346e+06	1.35726e+06	1.52117e+06	1.25646e+06	1.76355e+06	1490909	1.27427e+06	3.89882e+06	3134482	3917575	2727069	2.86389e+06	1.81708e+06	1.83727e+06	1.77949e+06	1.72298e+06	1.32948e+06	1.42222e+06	1.56074e+06
825.707	918957	950760	921753	1.18101e+06	1088917	1.11022e+06	852837	857040	927890	1.19217e+06	1634782	1.38697e+06	1.4013e+06	1484882	1.66939e+06	1.17462e+06	1.03108e+06	1132290	6260393	5229018	5485116	1.70109e+06	1.39138e+06	1.20151e+06
825.723	442364	464897	455008	870600	705216	705737	391802	386123	376429	1.08015e+06	1.63691e+06	1.20921e+06	1.64576e+06	1.89781e+06	1.39481e+06	952105	655309	816733	4784919	4611073	5.3153e+06	831093	837034	660607
825.737	437951	446726	424786	758950	660503	673052	404954	396741	411338	1.15174e+06	1.44924e+06	1.019e+06	4751473	4484996	3.10681e+06	1.6006e+06	1.15168e+06	974743	2159637	2.57754e+06	2.92072e+06	535761	628177	565610
825.746	645000	671050	631900	862716	803270	821791	638291	624988	616148	1.15268e+06	1.33987e+06	1.04703e+06	5.64373e+06	5095600	4117602	1.85699e+06	1.43066e+06	1.13298e+06	1.80366e+06	2.2332e+06	2.40483e+06	738535	789088	752325
825.768	610024	635722	615382	627956	647413	636138	597032	588421	625599	595246	623607	628860	926533	917946	1.15043e+06	659976	672355	670968	721254	754926	763039	688830	650795	674173
825.905	1.49812e+06	1.52499e+06	1.44878e+06	1.36222e+06	1.37802e+06	1.34703e+06	1.32914e+06	1.20112e+06	1.36181e+06	1.93385e+06	1.83473e+06	1.80348e+06	2.18153e+06	2.19256e+06	1.97698e+06	2.00176e+06	2.29816e+06	2.07259e+06	1.55018e+06	1.42685e+06	1.50361e+06	1.87533e+06	2.0695e+06	1.74258e+06
826.2	893669	925745	907014	906593	941206	917255	900716	810862	967888	836878	861045	891000	911281	927727	1.28904e+06	904458	881326	921912	979616	992931	927864	1.03577e+06	955588	956544
826.567	4.72599e+06	4.59159e+06	4931159	4236080	4.18284e+06	4.30936e+06	6555135	6746737	5925029	9368145	10397067	9470893	8786786	9021901	6590271	7881623	8542458	8675361	6.37277e+06	6.76496e+06	6470687	5.82328e+06	6158538	6006265
[truncated: 733 more rows]

## Sheet: Log10(Normalised avg intensity 
Table 1. Normalised m/z average intensity of each ROI and time point. Log10-transformed average intensity values, obtained from each m/z‘s peak area, were normalised using the RMS method.
[truncated: 2,406 more rows]
