# Supplementary material for: Muscle Injuries Induce a Prostacyclin‐PPARγ/PGC1a‐FAO Spike That Boosts Regeneration
Source: Adv Sci (Weinh). 2023 May 4;10(21):2301519. doi: 10.1002/advs.202301519 (PMC10375192; doi:10.1002/advs.202301519)
Supplement: Supplementary file 3 — Supplemental Table 2 [file ADVS-10-2301519-s004.xlsx]

## Sheet: Table2
Table 2. Experimental and theoretical m/z values and mass error for analysed metabolites.
Metabolite	Formula	Adduct	Experimental [m/z]	Theoretical [m/z]	Mass error [ppm]
9,12-Hexadecadienoylcarnitine	C23H42NO4	[M+H]+	396.312	396.311	-2.43431
Trans-Hexadec-2-enoyl carnitine	C23H43NO4	[M+H]+	398.327	398.326	-2.54849
L-Palmitoylcarnitine	C23H45NO4	[M+H]+	400.342	400.342	0.836617
Linoleyl carnitine	C25H45NO4	[M+H]+	424.343	424.342	-2.2732
Octadecenoylcarnitine	C25H47NO4	[M+H]+	426.358	426.358	-1.677
Stearoylcarnitine	C25H49NO4	[M+H]+	428.372	428.373	2.39397
Prostaglandin I2	C20H32O5	[M+H]+	353.232	353.232	-0.351044
Prostaglandin D1	C20H34O5	[M+Na]+	377.23	377.23	0.111863
Prostaglandin G1	C20H30O5	[M+H]+	371.243	371.243	0.03992
Prostaglandin J2	C20H30O4	[M+K]+	373.178	373.178	-0.0872293
Prostaglandin D2	C20H32O5	[M+Na]+	375.214	375.214	0.24555
Prostaglandin F1a	C20H36O5	[M+Na]+	379.245	379.245	-0.0204037
Prostaglandin E3	C20H30O5	[M+2ACN+Na]+	455.252	455.252	-0.166787
Prostaglandin G2	C20H32O6	[M+2ACN+Na]+	473.263	473.263	-0.0237585
