# Supplementary material for: Muscle Injuries Induce a Prostacyclin‐PPARγ/PGC1a‐FAO Spike That Boosts Regeneration
Source: Adv Sci (Weinh). 2023 May 4;10(21):2301519. doi: 10.1002/advs.202301519 (PMC10375192; doi:10.1002/advs.202301519)
Supplement: Supplementary file 4 — Supplemental Table 3 [file ADVS-10-2301519-s001.xlsx]

## Sheet: Table3
Table 3. Summarised results from statistical tests comparing metabolite abundances between young and aged mice.
	Descriptive statistics				Shapiro-Wilk Normality test	Homogeneity of variance	Aged vs Young
m/z	Group	N	mean	SEM	p-value	p-value	Hypothesis test	p-value
396.312	Y0	3	6.55869	0.00352126	0.613
	A0	3	6.55644	0.00782617	0.256	0.139905	Student's t-test	0.805668
	Y0.5	3	6.52672	0.00926795	0.27
	A0.5	3	6.53722	0.0100959	0.207	0.824152	Student's t-test	0.486275
	Y12	3	6.57198	0.0054319	0.888
	A12	3	6.59086	0.0364361	0.124	0.0296498	Mann-Whitney U	0.512691
	Y36	3	6.60874	0.0117368	0.072
	A36	3	6.56003	0.00411246	0.22	0.071809	Student's t-test	0.0173006
398.327	Y0	3	6.56328	0.00262914	0.008
	A0	3	6.56072	0.00912074	0.854	0.201144	Mann-Whitney U	0.827259
	Y0.5	3	6.56679	0.00894676	0.6
	A0.5	3	6.52688	0.00393774	0.761	0.214461	Student's t-test	0.0150687
	Y12	3	6.64758	0.00267023	0.324
	A12	3	6.62226	0.0340638	0.101	0.0221365	Mann-Whitney U	0.512691
	Y36	3	6.60801	0.0166451	0.229
	A36	3	6.56364	0.00598306	0.955	0.0900283	Student's t-test	0.0661698
400.342	Y0	3	6.6024	0.00294985	0.33
	A0	3	6.84933	0.0162737	0.938	0.169379	Student's t-test	0.000117211
	Y0.5	3	6.71622	0.0168404	0.737
	A0.5	3	6.59888	0.00661771	0.59	0.227322	Student's t-test	0.00291473
	Y12	3	6.79222	0.0107594	0.625
	A12	3	6.69688	0.0266337	0.254	0.112246	Student's t-test	0.0294007
	Y36	3	6.67862	0.0200685	0.127
	A36	3	6.57854	0.00629761	0.296	0.0624556	Student's t-test	0.00891735
424.343	Y0	3	6.68227	0.00482491	0.122
	A0	3	6.78447	0.0201285	0.645	0.11305	Student's t-test	0.00783149
	Y0.5	3	6.77755	0.0184745	0.99
	A0.5	3	6.54133	0.00828477	0.799	0.377919	Student's t-test	0.000308577
	Y12	3	6.9275	0.0100628	0.255
	A12	3	6.77833	0.0202396	0.164	0.156983	Student's t-test	0.00273162
	Y36	3	6.76513	0.0210258	0.267
	A36	3	6.58407	0.00350406	0.447	0.038766	Mann-Whitney U	0.0495346
426.358	Y0	3	6.64101	0.00281745	0.648
	A0	3	6.72315	0.0172048	0.703	0.0972831	Student's t-test	0.00922674
	Y0.5	3	6.75429	0.0182403	0.98
	A0.5	3	6.54442	0.00697767	0.781	0.31341	Student's t-test	0.000425038
	Y12	3	6.92866	0.0100306	0.438
	A12	3	6.81129	0.0175438	0.3	0.251707	Student's t-test	0.0043737
	Y36	3	6.70802	0.0216498	0.209
	A36	3	6.58895	0.00396814	0.374	0.0379697	Mann-Whitney U	0.0495346
428.372	Y0	3	6.52978	0.00524448	0.462
	A0	3	6.72623	0.00848716	0.644	0.427745	Student's t-test	P<0.001
	Y0.5	3	6.52997	0.00809771	0.84
	A0.5	3	6.55257	0.00865742	0.075	0.748044	Student's t-test	0.129261
	Y12	3	6.56942	0.001126	0.346
	A12	3	6.57546	0.0421999	0.035	0.0177295	Mann-Whitney U	0.512691
	Y36	3	6.56335	0.01355	0.119
	A36	3	6.53589	0.00503278	0.57	0.106296	Student's t-test	0.130296
The table shows number of samples in each group (N), mean of log10 intensities and standard errors of mean (SEM). Hypothesis tests were used to compare the metabolite abundance between aged (A) and young (Y) groups at different time-points (0-36 hours). The normal distribution of samples was determined by the Shapiro-Wilk normality test, and the equality of sample variances was determined by the …
